# Supplementary material for: Identification of novel stem cell markers using gap analysis of gene expression data
Source: Genome Biol. 2007 Sep 17;8(9):R193. doi: 10.1186/gb-2007-8-9-r193 (PMC2375031; doi:10.1186/gb-2007-8-9-r193)
Supplement: Additional data file 1 — Columns indicate Affymetrix probe set identifier (1 Affy id), chip set (2 chip), gene symbol (3 gene), and (4 patterns). A marker might be associated to multiple patterns, and those are encoded in column 4 using the marker server pattern identifier followed by the score for the pattern between brackets, with information for different patterns separated by a colon. Patterns can be retrieved at the marker server [21] using the marker server identifier or they can be queried with the Affymetrix probe set identifier. [file gb-2007-8-9-r193-S1.txt]

Probe ID	Chip	Gene Symbol	Scores	Selected
1415670_at	A	Copg	485(0.9741);338(0.9271);596(0.9271)	1
1415670_at	B	Copg	485(0.9655);338(0.9583)	0
1415671_at	A	Atp6v0d1	305(0.9028)	0
1415673_at	A	Psph	89(1)	0
1415673_at	B	Psph	89(1)	0
1415675_at	A	Dpm2	537(0.9861)	1
1415676_a_at	A	Psmb5	731(0.9722);666(0.917)	1
1415676_a_at	B	Psmb5	666(0.9105)	0
1415677_at	A	Dhrs1	444(0.9792);336(0.9537)	1
1415677_at	B	Dhrs1	444(1)	0
1415678_at	B	Ppm1a	485(0.9138)	0
1415679_at	B	Psenen	497(0.9722)	1
1415679_at	A	Psenen	331(0.9167)	0
1415680_at	A	Anapc1	151(0.913)	0
1415680_at	B	Anapc1	489(0.9444)	0
1415681_at	A	Mrpl43	632(1)	0
1415681_at	B	Mrpl43	666(0.9367)	0
1415683_at	A	Nmt1	576(0.9437)	0
1415685_at	B	Mtif2	361(0.9192)	0
1415686_at	B	Rab14	361(0.9214);375(0.913)	1
1415687_a_at	A	Psap	407(0.9095)	1
1415687_a_at	B	Psap	526(1)	1
1415688_at	B	Ube2g1	736(0.9444);485(0.9181)	1
1415690_at	B	Mrpl27	485(0.944);666(0.9345);489(0.9306)	0
1415691_at	A	Dlgh1	21(0.9264)	0
1415694_at	B	Wars	684(0.9362)	0
1415695_at	B	Psma1	632(0.9167)	0
1415697_at	B	E430034L04Rik	361(0.9192)	0
1415698_at	A	Golph2	542(0.9292);23(0.9251)	0
1415698_at	B	Golph2	23(0.9075)	0
1415699_a_at	B	Gps1	485(0.9267)	0
1415700_a_at	A	Ssr3	866(0.9275)	1
1415700_a_at	B	Ssr3	485(0.9526)	0
1415701_x_at	A	Rpl23	712(0.9444);761(0.9228)	0
1415701_x_at	B	Rpl23	361(0.9367);712(0.906)	0
1415702_a_at	A	Ctbp1	522(0.9444)	1
1415702_a_at	B	Ctbp1	73(0.965)	0
1415703_at	B	Huwe1	684(0.9234);485(0.9224)	0
1415704_a_at	B	Cdv3	323(0.9583);361(0.9192)	1
1415704_a_at	A	Cdv3	151(0.913);756(0.9048);390(0.9047);600(0.9047)	0
1415706_at	A	Copa	329(0.9083)	0
1415707_at	B	Anapc2	83(0.9722)	0
1415708_at	A	AI316828	291(0.9236)	0
1415709_s_at	A	Gbf1	301(0.9702);318(0.9333)	1
1415710_at	A	BC038311	361(0.9476);485(0.9353);494(0.9306);678(0.9167)	1
1415710_at	B	BC038311	678(0.9444);666(0.9258)	1
1415713_a_at	A	Ddx24	758(0.9306)	0
1415713_a_at	B	Ddx24	361(0.9105)	0
1415717_at	A	4931406I20Rik	131(0.9367)	0
1415717_at	B	4931406I20Rik	131(0.9548);361(0.9389)	0
1415718_at	B	2310079P12Rik	614(0.9122)	0
1415721_a_at	A	1200013P24Rik	808(0.9931);468(0.9583);247(0.9213)	1
1415721_a_at	B	1200013P24Rik	235(0.9021)	1
1415722_a_at	A	1110059P08Rik	361(0.9192)	0
1415723_at	A	Eif5	8(0.9213);832(0.9167);755(0.9048)	1
1415724_a_at	B	Cdc42	338(0.9063)	0
1415725_at	A	Rrn3	485(0.9267)	0
1415725_at	B	Rrn3	611(0.9473);485(0.9095)	0
1415732_at	B	Bat5	285(0.9028)	1
1415735_at	B	Ddb1	485(0.9397);666(0.9367);23(0.9141);337(0.9009)	0
1415736_at	A	Pfdn5	848(0.9861);11(0.9444);10(0.9236);235(0.9191)	1
1415736_at	B	Pfdn5	83(0.9167)	0
1415738_at	A	Txndc12	6(0.9167)	1
1415738_at	B	Txndc12	83(0.9861)	0
1415739_at	A	3100004P22Rik	539(0.9442)	1
1415740_at	A	Psmc5	666(0.9127);485(0.9009)	0
1415740_at	B	Psmc5	666(0.952);485(0.9181)	0
1415741_at	A	Tparl	279(0.9167);485(0.9095)	0
1415741_at	B	Tparl	83(0.9583);666(0.9389);485(0.9353)	0
1415744_at	A	H2-Ke2	131(0.957)	0
1415744_at	B	H2-Ke2	131(0.9389);518(0.9367);713(0.9091)	0
1415745_a_at	A	Dscr3	199(0.9583);272(0.9236)	1
1415745_a_at	B	Dscr3	199(0.9167)	0
1415746_at	A	Cic	318(0.95);19(0.9298);301(0.9226)	1
1415749_a_at	A	Rragc	598(0.9815)	1
1415749_a_at	B	Rragc	598(0.9722);285(0.9259)	1
1415750_at	A	Tbl3	632(0.9167)	0
1415750_at	B	Tbl3	632(0.9583)	0
1415751_at	B	Hp1bp3	299(0.9167);446(0.901)	1
1415755_a_at	B	Ube2v1	23(0.9141)	0
1415756_a_at	A	Snapap	361(0.9345)	0
1415756_a_at	B	Snapap	361(0.9214)	0
1415758_at	A	2510002A14Rik	505(0.9769);506(0.9444)	1
1415758_at	B	2510002A14Rik	505(0.9491);622(0.9312);308(0.912);305(0.9074);656(0.9022)	1
1415759_a_at	A	Hbxip	291(0.9653)	0
1415760_s_at	A	Atox1	651(0.9234)	0
1415760_s_at	B	Atox1	651(0.963);265(0.9191);802(0.916)	0
1415761_at	A	Mrpl52	489(0.9167)	0
1415761_at	B	Mrpl52	666(0.9454)	0
1415762_x_at	B	Mrpl52	666(0.9127)	0
1415767_at	A	Ythdf1	361(0.9607)	0
1415767_at	B	Ythdf1	361(0.952);666(0.9127)	0
1415770_at	A	Wdr6	347(0.9458);83(0.9167);23(0.9141);361(0.9127)	0
1415771_at	A	Ncl	71(0.9326);713(0.9134);712(0.9017)	0
1415778_at	A	Morf4l2	362(0.9015)	1
1415780_a_at	A	Armcx2	337(0.9181)	0
1415782_at	A	Sumo2	756(0.9167)	0
1415792_at	A	AL033326	632(0.9375)	0
1415795_at	A	Spin	349(1)	0
1415796_at	A	Dazap2	778(0.9905);84(0.9792);85(0.9652);868(0.9622);186(0.9554);220(0.9509);14(0.9467);58(0.9394);224(0.9377);352(0.9334);534(0.9333);638(0.9318);170(0.9293);466(0.9276);531(0.9236);427(0.9223);483(0.9214);533(0.918);766(0.9123);496(0.9107);728(0.9087);719(0.9069);325(0.9062);252(0.9038)	1
1415797_at	A	Ddr1	376(0.9667)	0
1415798_at	A	Ddr1	376(0.975);375(0.9599);347(0.9375)	1
1415799_at	A	Wbp11	151(0.9855);860(0.9676);232(0.9375);489(0.9028)	0
1415800_at	A	Gja1	581(0.9817);563(0.9804);337(0.9397);858(0.9346);488(0.9217);514(0.9095)	1
1415802_at	A	Slc16a1	83(0.9306)	0
1415803_at	A	Cx3cl1	1(0.9748);151(0.9638)	1
1415804_at	A	Cx3cl1	1(0.9954);765(0.9728)	1
1415805_at	A	Clps	629(0.9203)	1
1415806_at	A	Plat	338(0.9271)	0
1415810_at	A	Uhrf1 /// LOC434907	131(0.9163);539(0.9063)	1
1415812_at	A	Gsn	13(0.9674);701(0.9167)	1
1415817_s_at	A	Cct7	390(0.9498);600(0.9462);369(0.9388);518(0.9353);491(0.9339);127(0.9146);370(0.9145)	1
1415818_at	A	Anxa6	565(0.9004)	1
1415819_a_at	A	Ppp2r1a	347(0.95);666(0.9476);375(0.9431);376(0.9417);361(0.9279)	1
1415820_x_at	A	Nono /// LOC434808	628(0.9769);409(0.9583);117(0.9306);839(0.9097)	1
1415821_at	A	Sdfr1	338(1);56(0.9583);703(0.9333);5(0.9236)	1
1415822_at	A	Scd2	108(0.9766)	1
1415823_at	A	Scd2	263(0.9532);376(0.95);375(0.9164);347(0.9083);318(0.9042)	1
1415824_at	A	Scd2	376(0.9042)	0
1415827_a_at	A	D3Ucla1	348(0.913);192(0.9094);59(0.9091);66(0.9028)	0
1415828_a_at	A	D3Ucla1	389(0.9493);3(0.9159)	1
1415829_at	A	Lbr	131(0.9389)	0
1415830_at	A	Orc5l	131(0.905)	0
1415832_at	A	Agtr2	5(1);4(0.9537);25(0.9457);346(0.9444);799(0.9352);3(0.9304)	1
1415835_at	A	Csh2	6(1);40(0.9792)	1
1415836_at	A	Aldh18a1	89(0.9861);151(0.9094);240(0.9028)	0
1415837_at	A	Klk6	418(0.9375)	0
1415838_at	A	Tde2	388(0.9275);795(0.9203);100(0.9094);74(0.9058)	1
1415839_a_at	A	Npm1	600(0.9685);390(0.967);369(0.9613);491(0.9613);127(0.9433);756(0.936);518(0.9332);597(0.9261);98(0.9165);713(0.9134);52(0.9094);370(0.9057);712(0.9017)	1
1415841_at	A	Dncic2	444(0.9167)	0
1415848_at	A	Csh1	6(1)	1
1415849_s_at	A	Stmn1	72(0.9167)	0
1415851_a_at	A	Impdh2	18(0.9257)	1
1415852_at	A	Impdh2	518(0.9937)	0
1415853_at	A	Def8	72(1)	0
1415856_at	A	Emb	136(0.974);83(0.9722);21(0.9697);487(0.9452);217(0.9444);486(0.9264)	1
1415857_at	A	Emb	83(1);136(0.9913);21(0.987);487(0.9408);486(0.9048)	1
1415858_at	A	Eif3s8	89(1)	0
1415859_at	A	Eif3s8	89(0.9861);240(0.9306)	0
1415860_at	A	Kpna2	547(0.9213);45(0.9015)	0
1415861_at	A	Tyrp1	260(0.9236)	1
1415862_at	A	Tyrp1	7(0.9479);258(0.9167)	1
1415863_at	A	Eif4g2	323(0.9167)	1
1415864_at	A	Bpgm	166(0.9845);8(0.9815);118(0.9668);41(0.9638);119(0.9304);42(0.9259)	1
1415865_s_at	A	Bpgm	166(0.9876);118(0.9847);8(0.9769);41(0.9674);88(0.9543);119(0.9507);87(0.9416);42(0.9398);754(0.9231);293(0.9108);832(0.9083)	1
1415867_at	A	Cct4	390(0.9548);600(0.9548);369(0.9473);491(0.9473);127(0.9301);518(0.9255);756(0.9144);597(0.9131)	0
1415869_a_at	A	Trim28	756(0.9167)	0
1415870_at	A	Calu	329(0.9583);750(0.9226);681(0.9051);767(0.9028);824(0.9012)	1
1415871_at	A	Tgfbi	13(0.9094)	0
1415872_at	A	Hnrph1	117(0.9167)	0
1415873_a_at	A	Actr1a	31(0.9875);770(0.9532);446(0.9115)	1
1415874_at	A	Spry1	542(0.9375);263(0.9097)	0
1415875_at	A	3010003L21Rik	731(0.9167)	1
1415877_at	A	Dpysl3	73(0.9688);853(0.9348);631(0.9328)	1
1415878_at	A	Rrm1	144(0.9444);41(0.9167)	1
1415879_a_at	A	Rplp2	712(0.9444)	0
1415881_at	A	Ghitm	89(0.9861)	0
1415885_at	A	Chgb	676(0.9667);763(0.9583);856(0.9542)	0
1415887_at	A	Tfg	313(1)	0
1415890_at	A	Papss1	631(0.9368);108(0.9231);73(0.9219)	1
1415893_at	A	Sgpl1	761(0.9409)	0
1415894_at	A	Enpp2	736(0.9167)	1
1415895_at	A	Snrpn	23(0.9075)	0
1415896_x_at	A	Snrpn	151(0.9855);89(0.9028)	0
1415897_a_at	A	Mgst1	624(0.9333)	1
1415904_at	A	Lpl	480(1);114(0.9931);241(0.9306);623(0.9271);624(0.9167)	1
1415906_at	A	Tmsb4x	483(0.9694);692(0.9199)	1
1415907_at	A	Ccnd3	632(0.9583);235(0.9149)	1
1415908_at	A	Tspyl1	496(0.9345);812(0.9097)	1
1415909_at	A	Stip1	71(0.9035)	0
1415911_at	A	Impact	89(0.9583);240(0.9514)	0
1415914_at	A	Hnrpab	131(0.914)	0
1415915_at	A	Ddx1	485(0.9526);666(0.9279);337(0.9095);23(0.9075);756(0.9055)	0
1415916_a_at	A	Mthfd1	131(0.9276)	0
1415917_at	A	Mthfd1	518(0.9437);632(0.9167)	0
1415918_a_at	A	Tpi1	514(0.9267);507(0.9167)	1
1415919_at	A	Npdc1	334(0.9918);263(0.9164);320(0.9074)	0
1415922_s_at	A	Marcksl1	337(0.9698);347(0.925);588(0.9144)	1
1415923_at	A	Ndn	581(0.9659);31(0.9292);858(0.9206);488(0.9078);337(0.9009)	0
1415924_at	A	Tnp1	465(0.9042)	0
1415925_a_at	A	Nup62	18(0.9122);131(0.9118)	1
1415927_at	A	Actc1	412(0.977);9(0.9623);175(0.9529);582(0.9097)	1
1415928_a_at	A	Map1lc3b	541(0.9817)	0
1415931_at	A	Igf2	11(0.9722);10(0.9653)	1
1415934_at	A	Cops8	279(0.9028)	0
1415935_at	A	Smoc2	624(0.925);599(0.9167);32(0.9063)	1
1415938_at	A	Spink3	12(0.9744);78(0.9735);83(0.9306);229(0.9044)	1
1415939_at	A	Fmod	24(0.9684);558(0.9503);561(0.95);767(0.9259);557(0.9156)	1
1415940_at	A	Zfand2a	84(0.9271)	0
1415944_at	A	Sdc1	173(0.9583);546(0.9306);284(0.9203);238(0.913);172(0.9091);774(0.9072);313(0.9028);475(0.9023)	1
1415945_at	A	Mcm5	131(0.948);20(0.9343)	0
1415946_at	A	Pigq	41(0.9891);42(0.9722);8(0.9583);754(0.913)	0
1415947_at	A	Creg1	505(0.9352);622(0.9058)	1
1415949_at	A	Cpe	751(0.9722);335(0.9375);789(0.9236);840(0.9167)	1
1415950_a_at	A	Pbp	514(0.9009)	0
1415951_at	A	Fkbp10	13(1);154(0.9652);60(0.9333);701(0.9306);329(0.9042)	1
1415956_a_at	A	Pctk1	318(0.9833);263(0.9766);301(0.9345);761(0.9134)	1
1415957_a_at	A	Nnp1	151(0.9638);361(0.9083);860(0.9028)	0
1415960_at	A	Mpo	16(1);537(1);15(0.9952);282(0.9861);604(0.9768);14(0.9639);273(0.963);58(0.9621);417(0.9565);252(0.9493);251(0.9481);250(0.9455);813(0.9442);245(0.9432);638(0.9432);246(0.9427);186(0.942);679(0.9391);358(0.9348);85(0.9197);466(0.9175);545(0.9153);359(0.9106);719(0.9048);333(0.9016);327(0.9003)	1
1415961_at	A	Itm2c	169(0.9491);416(0.942)	1
1415962_at	A	Eif3s3	712(0.9188)	0
1415964_at	A	Scd1	5(0.9792)	0
1415965_at	A	Scd1	17(0.9931)	1
1415966_a_at	A	Ndufv1	18(0.9775);576(0.9221)	1
1415967_at	A	Ndufv1	23(0.9383)	0
1415970_at	A	Cox6c	761(0.9423)	0
1415971_at	A	Marcks	19(0.99);318(0.9833);334(0.962);263(0.9197);337(0.9138);301(0.9048)	1
1415972_at	A	Marcks	19(0.9866);318(0.9625);334(0.9429);865(0.9185);301(0.9167)	1
1415973_at	A	Marcks	318(0.9708);301(0.9583);263(0.9264);334(0.9103);19(0.9097)	1
1415974_at	A	Map2k2	489(0.9861);235(0.9362)	1
1415977_at	A	MGI:1919030	136(0.9264);390(0.9219);369(0.9121)	0
1415979_x_at	A	Rpl7	713(0.9177);89(0.9167);712(0.9103)	0
1415980_at	A	Atp5g2	761(0.9094)	0
1415982_at	A	5031400M07Rik	334(0.9946);263(0.9599);19(0.9331);320(0.9167);318(0.9125)	0
1415983_at	A	Lcp1	14(0.9545);427(0.9545);34(0.9538);325(0.9538);224(0.9512);532(0.9495);170(0.9478);638(0.947);352(0.9351);58(0.9337);360(0.9328);592(0.9307);431(0.9301);141(0.9264);649(0.9259);661(0.9207);868(0.9202);805(0.9174);146(0.9167);593(0.9167);200(0.912);307(0.9087);377(0.9054);252(0.9038);639(0.9034);778(0.9034);59(0.9026)	1
1415984_at	A	Acadm	361(0.9236);485(0.9224)	0
1415986_at	A	Clcn4-2	338(0.9792)	0
1415987_at	A	Hdlbp	514(0.9009)	0
1415989_at	A	Vcam1	681(0.9881);147(0.9783);329(0.9667);780(0.9323);391(0.9213);102(0.912);750(0.9107)	1
1415990_at	A	Vdac2	666(0.9323);485(0.931)	0
1415993_at	A	Sqle	73(0.9635);488(0.9324)	0
1415996_at	A	Txnip	483(0.9869);264(0.9151)	1
1415998_at	A	Vdac1	761(0.9181)	0
1415999_at	A	Hey1	379(0.9048)	1
1416000_a_at	A	Prdx1	104(1);581(0.9171);595(0.9048);43(0.9035);614(0.9024);514(0.9009)	1
1416001_a_at	A	Cotl1	483(0.976)	0
1416002_x_at	A	Cotl1	483(0.9389)	0
1416003_at	A	Cldn11	425(0.971);482(0.9213);729(0.9028)	1
1416006_at	A	Mdk	83(0.9583);10(0.9306);581(0.9195)	1
1416008_at	A	Satb1	788(1);294(0.9881);418(0.9688);877(0.9652);836(0.9444);635(0.9348);493(0.9167);222(0.912);876(0.9058)	1
1416009_at	A	Tspan3	711(0.9891);337(0.9828);99(0.9766);631(0.9723);432(0.9306)	0
1416013_at	A	Pld3	158(0.913)	1
1416016_at	A	Tap1	868(0.9622);14(0.942);58(0.9394);418(0.9375);294(0.9226);138(0.9174);634(0.9072)	1
1416019_at	A	Dr1	349(0.9167)	0
1416022_at	A	Fabp5	1(0.9519);694(0.9375);542(0.9083)	1
1416023_at	A	Fabp3	494(0.9722);597(0.9649);127(0.9519);756(0.9241);52(0.9222);455(0.9221);48(0.9176);705(0.9108);98(0.9056)	1
1416025_at	A	Fgg	148(0.9058)	1
1416028_a_at	A	Hn1	347(0.9333)	0
1416029_at	A	Klf10	483(0.9694)	0
1416030_a_at	A	Mcm7	20(0.9562)	0
1416031_s_at	A	Mcm7	131(0.9276)	0
1416032_at	A	1110006I15Rik	13(0.9855);384(0.9352);154(0.9188);334(0.9158)	1
1416034_at	A	Cd24a	573(0.9871)	1
1416035_at	A	NULL	510(1);399(0.9667);105(0.9658);775(0.9583);830(0.9526);236(0.9417);197(0.9231);434(0.9167);92(0.9115);645(0.9048);296(0.9028)	1
1416036_at	A	Fkbp1a	43(0.9752);581(0.9707);614(0.961);761(0.9389);858(0.9299);488(0.9171)	0
1416037_a_at	A	Cct2	713(0.9048)	0
1416041_at	A	Sgk	116(0.9054)	1
1416042_s_at	A	Nasp	756(0.9368);98(0.9198);131(0.9072);20(0.9061)	0
1416044_at	A	Fliih	235(0.9362);361(0.9236)	1
1416048_at	A	Phc2	542(0.9583)	0
1416049_at	A	Gldc	588(0.9516);390(0.9341);369(0.9163);370(0.9006)	1
1416050_a_at	A	Scarb1	347(0.95);235(0.9149)	1
1416051_at	A	C2	799(0.9907);5(0.9097)	0
1416052_at	A	Prps1	611(0.9648);71(0.9521)	0
1416054_at	A	Rps5	713(0.9351);712(0.9231)	0
1416057_at	A	Ndufb11	375(0.9264);376(0.9042)	1
1416058_s_at	A	Atp5c1	713(0.9091)	0
1416061_at	A	Tbc1d15	611(0.9316)	0
1416068_at	A	Kars	518(0.9318);23(0.9251);361(0.9236);666(0.9192);390(0.9082);600(0.9082)	0
1416069_at	A	Pfkp	21(0.9697);576(0.9307);684(0.9191);835(0.9167)	1
1416071_at	A	Ddx18	485(0.9483);390(0.9269);600(0.9269);518(0.9241);71(0.9194);369(0.9093);491(0.9093);666(0.9061);756(0.9055)	0
1416072_at	A	Cd34	72(0.9861)	0
1416073_a_at	A	Pcnt1	131(0.9434)	0
1416075_at	A	Sav1	334(0.962);320(0.9583);263(0.9064)	0
1416076_at	A	Ccnb1-rs1 /// Ccnb1 /// LOC434175 /// Ccnb1-rs5	71(0.9007)	0
1416077_at	A	Adm	178(0.9861);367(0.9565);891(0.912)	1
1416078_s_at	A	Raf1	151(0.9674)	0
1416079_a_at	A	Arpc1a	83(1);23(0.9405)	0
1416088_a_at	A	Rps15	494(0.9306)	1
1416089_at	A	Rps15	494(0.9722);713(0.9004)	1
1416091_at	A	Mtap4	263(0.903)	0
1416094_at	A	Adam9	114(0.9931);457(0.9394);38(0.9295);799(0.912);341(0.9018);883(0.9011)	1
1416095_x_at	A	1110005A23Rik	71(0.9118)	0
1416097_at	A	Lrrc4	676(0.9667);763(0.95);856(0.9292)	0
1416099_at	A	Rpl27	713(0.9134);712(0.9017)	0
1416100_at	A	Eif3s7	713(0.9307);712(0.9188)	0
1416102_at	A	Ywhaz	809(0.9167)	1
1416103_at	A	Ywhaz	279(0.9167)	0
1416107_at	A	Nsg2	446(1);22(0.9842)	1
1416109_at	A	Fuca1	681(0.9328)	0
1416111_at	A	Cd83	418(0.9063);66(0.9028)	0
1416112_at	A	Cox8a	761(0.9195)	0
1416115_at	A	Orc3l	712(0.9487);713(0.9307)	0
1416121_at	A	Lox	24(0.9723);767(0.9537);575(0.9503);624(0.9167)	1
1416122_at	A	Ccnd2	31(0.9917)	0
1416123_at	A	Ccnd2	2(0.9028)	1
1416127_a_at	A	Dnpep	83(0.9444);485(0.9397);43(0.9257);614(0.9244);581(0.9122)	0
1416128_at	A	Tuba6	576(0.9784);541(0.9392)	0
1416129_at	A	Errfi1	449(0.9769);483(0.9563);226(0.9417);565(0.9381);667(0.9186);400(0.9152)	1
1416130_at	A	Prnp	443(0.9861);295(0.9259)	1
1416134_at	A	Aplp1	632(0.9583)	0
1416135_at	A	Apex1	666(0.9476);337(0.9009)	0
1416136_at	A	Mmp2	3(1);207(0.9847);25(0.9819);341(0.98);342(0.9783);346(0.9758);304(0.9566);857(0.9463);478(0.9423);233(0.9375);475(0.933);457(0.9318);577(0.93);855(0.9299);38(0.9295);123(0.9275);548(0.9269);799(0.9259);549(0.9167);688(0.9167);479(0.915);389(0.913);553(0.9091);850(0.9074)	1
1416138_at	A	Anxa7	136(0.9351)	0
1416140_a_at	A	Dhx30	349(0.9583);361(0.9127)	0
1416142_at	A	Rps6 /// LOC214738 /// LOC216036 /// LOC236932 /// LOC434404 /// LOC545640	72(0.9444)	0
1416148_at	A	Laptm4b	337(0.9612);514(0.9138)	0
1416149_at	A	Olig1	631(0.9091)	0
1416151_at	A	Sfrs3	117(0.9167)	0
1416153_at	A	Srp54	483(0.9891)	0
1416156_at	A	Vcl	590(0.9653);585(0.95);102(0.9444);780(0.9167)	1
1416158_at	A	Nr2f2	338(0.9063)	0
1416159_at	A	Nr2f2	11(1);97(0.9179)	1
1416160_at	A	Nr2f2	397(0.9583)	1
1416162_at	A	Rad21	761(0.9517)	0
1416164_at	A	Fbln5	453(0.9674);55(0.9583);26(0.9236);566(0.912)	1
1416165_at	A	Rab31	363(0.9728);432(0.9514);631(0.9051)	1
1416166_a_at	A	Prdx4	199(0.9861)	0
1416167_at	A	Prdx4	83(1);485(0.9095)	0
1416168_at	A	Serpinf1	27(1);869(0.9831);548(0.9684);158(0.9565);648(0.9534);38(0.953);503(0.9407);304(0.936);342(0.9348);553(0.9329);91(0.9328);100(0.9312);479(0.9289);396(0.9286);329(0.925);620(0.9219);670(0.9205);681(0.917);824(0.9091);451(0.9064);346(0.9058);549(0.9028)	1
1416170_at	A	Trap1	518(0.9381);23(0.9119)	0
1416171_at	A	2310037I24Rik	349(0.9306)	0
1416172_at	A	Pes1	518(0.9332)	0
1416177_at	A	Rbmxrt	712(0.9274)	0
1416178_a_at	A	Plekhb1	249(0.9792);444(0.9063)	1
1416180_a_at	A	Rdx	83(0.9583)	0
1416183_a_at	A	Ldh2	337(0.9569);588(0.9556)	1
1416184_s_at	A	Hmga1	442(0.9306)	1
1416185_a_at	A	Adh5	588(0.9282);98(0.9265);666(0.9017)	1
1416188_at	A	Gm2a	157(0.9097)	1
1416189_a_at	A	Sec61a1	434(0.9583);239(0.9444);415(0.9188);236(0.9167);541(0.9026)	1
1416191_at	A	Sec61a1	761(0.9013)	0
1416193_at	A	Car1	16(0.9931);28(0.9913);29(0.9819);537(0.9722);282(0.9583);201(0.9493);358(0.942);636(0.9072)	1
1416194_at	A	Cyp4b1	145(0.9028)	1
1416195_at	A	MGI:1194899	352(0.9351);778(0.9306);753(0.9255);220(0.9226);170(0.9108);534(0.903);85(0.9015)	1
1416198_at	A	Th1l	632(1)	0
1416200_at	A	9230117N10Rik	61(0.9306)	1
1416202_at	A	Phb2	151(1);860(0.9491);489(0.9167);712(0.9145)	0
1416203_at	A	Aqp1	319(0.9219);42(0.9213);29(0.9094);28(0.9014)	1
1416205_at	A	Glb1	497(1)	1
1416209_at	A	Glud1	611(0.929);23(0.9075)	0
1416210_at	A	Imp3	89(0.9167)	0
1416211_a_at	A	Ptn	31(0.9625);865(0.9158);19(0.903)	1
1416214_at	A	Mcm4	131(0.914)	0
1416220_at	A	Spcs1	13(0.9964);154(0.9681);384(0.9537);681(0.9368)	1
1416221_at	A	Fstl1	329(0.9292);60(0.9246);514(0.9224);563(0.9216);13(0.9203);687(0.9138);581(0.9134);100(0.9094);715(0.9076);663(0.9072);337(0.9009)	1
1416225_at	A	Adh1	476(0.9236)	1
1416228_at	A	Pin1	43(0.9047)	0
1416232_at	A	Olig2	631(0.9091);432(0.9028)	0
1416233_at	A	Eif3s2	666(0.9061)	0
1416234_at	A	AA959742	485(0.9267)	0
1416235_at	A	AA959742	666(0.9498)	0
1416236_a_at	A	Eva1	269(1);79(0.9491);134(0.9491);576(0.9481);47(0.9097)	1
1416237_at	A	Eva1	632(0.9375)	0
1416239_at	A	Ass1	313(1);136(0.974);487(0.9539);546(0.9167);666(0.9148);21(0.9048);486(0.9048)	1
1416240_at	A	Psmb7	756(0.9182);23(0.9119)	0
1416242_at	A	Klhl13	265(0.9861);414(0.969);802(0.9612);547(0.9273)	0
1416245_at	A	Aurkaip1	349(0.9861)	0
1416246_a_at	A	Coro1a	649(0.9815);58(0.9792);59(0.974);84(0.9688);427(0.9678);14(0.9655);141(0.961);437(0.942);586(0.942);673(0.9417);593(0.9405);778(0.9401);85(0.9379);436(0.9379);146(0.9337);314(0.9304);177(0.9289);638(0.928);592(0.9278);224(0.9226);352(0.9221);868(0.9202);805(0.9196);837(0.9164);34(0.9163);170(0.9158);186(0.9152);325(0.9149);192(0.913);459(0.913);532(0.9091);881(0.9076);222(0.9074);719(0.9069);220(…	1
1416247_at	A	Dctn3	199(1)	0
1416248_at	A	Nadk	46(0.9624);565(0.9624);483(0.9498);745(0.9498);200(0.9167)	1
1416250_at	A	Btg2	483(0.941)	0
1416251_at	A	Mcm6	131(0.948);20(0.9061)	0
1416252_at	A	Stk38	436(0.9565);875(0.9514);768(0.9352);69(0.9328);420(0.9167);177(0.913);140(0.912)	1
1416253_at	A	Cdkn2d	8(0.9861);832(0.9667);755(0.9464)	1
1416254_a_at	A	Vps16	89(0.9722);713(0.9091)	0
1416255_at	A	Gja4	32(1);104(0.9583)	0
1416256_a_at	A	Tubb5	23(0.9405)	0
1416257_at	A	Capn2	100(0.9855);75(0.9565);26(0.9375);824(0.9209);681(0.9091)	1
1416258_at	A	Tk1	41(0.971);42(0.9537);28(0.9333);8(0.9213)	1
1416268_at	A	Ets2	565(0.9381);483(0.9258)	1
1416269_at	A	Atp5j2	632(1)	0
1416272_at	A	Map2k1ip1	434(0.9097);174(0.9028)	1
1416276_a_at	A	Rps4x	713(0.9394);712(0.9274)	0
1416278_a_at	A	Atp5o	23(0.9163)	0
1416280_at	A	Uble1b	71(0.9285);756(0.9055)	0
1416283_at	A	Gart	518(0.9726)	0
1416284_at	A	Mrpl28	23(0.9339);756(0.9174);98(0.9073)	0
1416290_a_at	A	Psmc4	489(0.9167)	0
1416291_at	A	Psmc4	23(0.9273)	0
1416295_a_at	A	Il2rg	404(1);405(0.9921);872(0.9916);33(0.9871);646(0.987);228(0.9807);647(0.9734);34(0.9639);615(0.9623);135(0.9587);868(0.9538);827(0.9517);223(0.9415);797(0.9348);685(0.9264);146(0.9186);190(0.9177);766(0.9173);616(0.9167);330(0.912);814(0.9094);843(0.9074)	1
1416296_at	A	Il2rg	33(0.9923);404(0.9891);34(0.9856);228(0.9831);646(0.9805);872(0.979);615(0.9768);868(0.972);766(0.9624);405(0.9565);827(0.9541);146(0.947);647(0.9469);781(0.942);532(0.9408);190(0.9394);685(0.9394);170(0.9377);778(0.9361);330(0.9306);849(0.9242);531(0.9236);427(0.9167);616(0.9167);135(0.9163);533(0.9153);223(0.9134)	1
1416298_at	A	Mmp9	49(0.9931);313(0.9306);752(0.9271)	1
1416301_a_at	A	Ebf1	266(0.9444);39(0.9167);70(0.9063)	0
1416302_at	A	Ebf1	39(0.9306)	0
1416308_at	A	Ugdh	399(0.9833);210(0.9226);272(0.9167);256(0.9161)	1
1416309_at	A	Nusap1	131(0.9231)	0
1416312_at	A	Rars	337(0.9224)	0
1416313_at	A	Mllt11	73(0.9896);631(0.9407);863(0.9375);470(0.9306);99(0.9264);711(0.9094);108(0.903)	1
1416315_at	A	Abhd4	335(0.9792);435(0.9259)	1
1416318_at	A	Serpinb1a	305(1);224(0.9764);419(0.9716);35(0.961);352(0.9529);639(0.9508);807(0.9444);170(0.9411);225(0.9401);656(0.9348);868(0.9328);808(0.9306);702(0.9304);532(0.925);721(0.9246);589(0.9221);130(0.92);778(0.917);838(0.9029);271(0.901)	1
1416321_s_at	A	Prelp	780(0.9688);102(0.9491);750(0.9405);231(0.925)	1
1416322_at	A	Prelp	231(0.9583);780(0.9375);102(0.9167);61(0.9028)	1
1416323_at	A	2410004N11Rik	41(0.9674);8(0.963);713(0.9351);712(0.9231);200(0.9028)	0
1416324_s_at	A	2410004N11Rik	41(0.9891);8(0.9861);754(0.9264);200(0.9259);42(0.912);28(0.9043)	1
1416326_at	A	Crip1	526(0.9792);264(0.9537);136(0.9394)	1
1416330_at	A	Cd81	594(0.9676);483(0.9672);435(0.9306);703(0.925);579(0.9097);56(0.9028);162(0.9028)	1
1416335_at	A	Mif	390(0.9204);600(0.9204);442(0.9167);514(0.9138);369(0.9093);491(0.9093)	1
1416336_s_at	A	Snrpd1	489(0.9444)	0
1416339_a_at	A	Prkcsh	485(0.9181);666(0.9148)	0
1416340_a_at	A	Man2b1	746(0.9931);721(0.9826);656(0.9819);146(0.9792);247(0.9722);849(0.9697);181(0.9666);308(0.9583);224(0.9529);34(0.9524);271(0.9493);170(0.9461);325(0.938);352(0.9367);591(0.9312);212(0.9292);639(0.9242);195(0.9207);685(0.9199);838(0.9194);445(0.9193);431(0.9137);211(0.9094);807(0.9082);644(0.9074);589(0.9069);377(0.9028);130(0.9018)	1
1416341_at	A	Polr2c	390(0.9312);600(0.9312);491(0.9304);369(0.9135);518(0.9135);127(0.9092)	0
1416342_at	A	Tnc	546(0.9861);346(0.9734);580(0.9719);91(0.9605);4(0.9491);342(0.9478);25(0.9457);3(0.942);353(0.9286);479(0.917);304(0.9153);670(0.914);284(0.9094);207(0.9003)	1
1416343_a_at	A	Lamp2	329(0.9875);133(0.9799);74(0.9783);681(0.9644);147(0.9638);583(0.9317);799(0.9259);391(0.9074);30(0.9058);91(0.9032)	1
1416344_at	A	Lamp2	464(0.9567);884(0.9497);883(0.9035)	1
1416347_at	A	Men1	232(0.9375)	0
1416349_at	A	Mrpl34	23(0.9714)	0
1416358_at	A	0610009O03Rik	21(0.9481);539(0.9286);136(0.9004)	1
1416362_a_at	A	Fkbp4	151(0.9457);860(0.9259);756(0.9219);713(0.9177);712(0.906);98(0.9031)	0
1416366_at	A	Ndufc2	1(0.9794);765(0.9158)	1
1416368_at	A	Gsta4	37(0.9899);581(0.9695);563(0.9681);858(0.9346);488(0.9124);43(0.9084)	1
1416370_at	A	Zipro1	542(0.9167)	0
1416371_at	A	Apod	624(0.9667)	1
1416376_at	A	1810014L12Rik	489(0.9583)	0
1416378_at	A	Pnkp	140(0.9537);593(0.9405);189(0.9094)	0
1416379_at	A	Panx1	446(0.9115)	1
1416380_at	A	Mov10	651(0.9208);414(0.9063)	0
1416381_a_at	A	Prdx5	407(0.923)	1
1416382_at	A	Ctsc	402(0.9769);132(0.9762);36(0.9583)	1
1416385_a_at	A	M6pr	639(0.9583);333(0.9451);170(0.9394);359(0.9324);225(0.9194);644(0.9167);357(0.9101);762(0.9084);35(0.9004)	1
1416386_a_at	A	M6pr	684(0.9234);485(0.9009)	0
1416389_a_at	A	Rcbtb2	83(0.9167)	0
1416390_at	A	Rcbtb2	409(0.9792);117(0.9306);279(0.9028)	1
1416393_at	A	Grcc2f	489(0.9167);860(0.9074)	0
1416401_at	A	Cd82	755(0.9524);845(0.9479);832(0.9375);8(0.9213);754(0.9197);118(0.9079);87(0.9048);166(0.9006)	1
1416402_at	A	Abcb10	41(0.9855);28(0.9826);42(0.9769);8(0.9491);29(0.942);754(0.9097)	1
1416405_at	A	Bgn	38(0.9953);548(0.9723);869(0.957);341(0.9509);648(0.9503);342(0.95);158(0.9493);687(0.9485);478(0.9476);304(0.9463);688(0.9439);503(0.9387);479(0.9368);457(0.9356);553(0.9351);27(0.9269);329(0.9208);346(0.9203);587(0.9156);100(0.913);451(0.903);824(0.9012);670(0.901)	1
1416406_at	A	Pea15	440(1);711(0.9783);432(0.9444);631(0.9407);99(0.9365);108(0.9231)	1
1416407_at	A	Pea15	318(1);263(0.9732);440(0.9565);470(0.9537);334(0.9321);19(0.913);301(0.9107);710(0.9058);711(0.9058)	1
1416408_at	A	Acox1	162(1);444(0.9792);786(0.9398);156(0.901)	1
1416409_at	A	Acox1	681(0.9249);710(0.9179)	1
1416411_at	A	Gstm2	74(0.9674);342(0.9543);346(0.9541);158(0.9384);799(0.912);648(0.9037)	1
1416413_at	A	Ctsj	6(1);40(1);194(0.9861);157(0.9167)	1
1416415_a_at	A	H2afz	131(0.948)	0
1416420_a_at	A	Rpl9	713(0.9394);712(0.9274)	0
1416424_at	A	M6prbp1	136(0.987);21(0.9524);487(0.9123)	1
1416427_at	A	Ccni	375(0.9532)	1
1416428_at	A	Thap11	713(0.9221);712(0.9103)	0
1416429_a_at	A	Cat	506(0.9653);505(0.9444);541(0.907)	1
1416431_at	A	Tubb6	581(0.972);563(0.9645);514(0.9267);858(0.9252);488(0.9124)	1
1416433_at	A	Rpa2	131(0.9615);349(0.9444)	0
1416435_at	A	Ltbr	13(0.9457)	0
1416439_at	A	2410015N17Rik	518(0.9276);564(0.9084);600(0.9075);390(0.9061);131(0.9027);370(0.9013)	1
1416440_at	A	Cd164	260(0.9583)	1
1416443_a_at	A	Uble1a	23(0.9361);756(0.9025)	0
1416444_at	A	Elovl2	763(0.9292)	0
1416445_at	A	2810405J04Rik	666(0.9651);337(0.9353)	0
1416447_at	A	Tmem30a	291(0.9375);338(0.9063)	0
1416449_x_at	A	Stxbp2	576(0.9481);573(0.9353);247(0.9028)	1
1416452_at	A	Oat	231(0.9917);61(0.9653)	1
1416454_s_at	A	Acta2	413(0.9907);128(0.9167);367(0.9058)	1
1416455_a_at	A	Cryab	561(1)	1
1416457_at	A	Ddah2	83(1)	0
1416462_at	A	Gpiap1	666(0.9389);485(0.9052)	0
1416464_at	A	Slc4a1	41(1);166(0.9845);8(0.9815);42(0.9722);754(0.9231)	1
1416466_at	A	Vapa	485(0.9095)	0
1416467_at	A	Ddx3x	684(0.9532)	0
1416468_at	A	Aldh1a1	42(0.9676);319(0.9323);41(0.9239);209(0.9217)	1
1416469_at	A	Luzp1	581(0.9061)	0
1416472_at	A	Syap1	483(0.9432)	0
1416473_a_at	A	Nope	572(0.9375);57(0.9028)	1
1416479_a_at	A	Tmem14c	41(0.9855);42(0.9815);8(0.9444);28(0.9333);754(0.9097)	1
1416482_at	A	Ttc3	347(0.9542);375(0.9532);376(0.95)	1
1416483_at	A	Ttc3	376(0.9167);150(0.9064)	1
1416484_at	A	Ttc3	347(0.9375);376(0.9292);375(0.9231)	1
1416486_at	A	Scye1	89(1);240(0.9653)	0
1416487_a_at	A	Yap1	736(0.9306);581(0.9146)	1
1416489_at	A	Pi4k2b	136(0.961)	0
1416496_at	A	Mrfap1	337(0.9052)	0
1416497_at	A	Pdia4	89(0.9167)	0
1416498_at	A	Ppic	866(0.9529);514(0.9353);475(0.908);400(0.9022)	1
1416499_a_at	A	Dctn6	404(0.9783);330(0.9769);331(0.9762);405(0.9684);804(0.9638);616(0.9542);843(0.9491);410(0.9306);541(0.904);647(0.9034)	1
1416500_at	A	Sacm1l	199(1);272(0.9722);833(0.9583)	1
1416501_at	A	Pdpk1	541(0.9883)	0
1416503_at	A	Lxn	483(0.9345)	0
1416504_at	A	Ulk1	761(0.9443)	0
1416505_at	A	Nr4a1	493(0.9792);72(0.9722)	0
1416506_at	A	Psma6	361(0.9192)	0
1416507_at	A	Tmem4	93(0.9094)	1
1416509_at	A	MGI:1914262	416(0.971);169(0.963);168(0.9333);132(0.9167)	1
1416511_a_at	A	Cdc42ep4	83(0.9306)	0
1416512_at	A	Nubp2	758(0.9167)	0
1416514_a_at	A	Fscn1	43(0.9901);581(0.9817);614(0.9744);488(0.9416);858(0.9377);514(0.9181)	0
1416515_at	A	Fscn1	318(0.9417);347(0.9333);761(0.9081)	0
1416516_at	A	Fscn1	347(0.9542)	0
1416519_at	A	Rpl36	713(0.9048)	0
1416521_at	A	Sepw1	31(1)	0
1416522_a_at	A	Grcc10	235(0.9362);347(0.925);376(0.9208);694(0.9083);375(0.9064)	1
1416527_at	A	Rab32	247(0.9583);721(0.9246);200(0.912);808(0.9028);357(0.9014)	1
1416528_at	A	Sh3bgrl3	445(0.9325);235(0.9319)	1
1416529_at	A	Emp1	617(0.9059)	1
1416536_at	A	Mum1	539(0.9129)	1
1416537_at	A	Creld1	57(0.9583)	0
1416541_at	A	Clpb	89(0.9722);240(0.9028)	0
1416543_at	A	Nfe2l2	56(0.9653);703(0.9333)	1
1416544_at	A	Ezh2	131(0.9344)	0
1416545_at	A	Zdhhc7	200(0.9815);885(0.9333)	0
1416546_a_at	A	Rpl6	713(0.9567);712(0.9444)	0
1416551_at	A	Atp2a2	279(0.9583);582(0.9236)	1
1416552_at	A	Dppa5	265(1);414(0.9974);45(0.9931);802(0.9903);44(0.989);547(0.986);371(0.9779);651(0.9643);791(0.9488);846(0.9357);372(0.9342);632(0.9167);611(0.9063);127(0.903)	1
1416554_at	A	Pdlim1	783(0.9583);136(0.9567);487(0.9254)	1
1416555_at	A	Ei24	46(0.9934);483(0.9869);565(0.9668);520(0.9583);745(0.9541);95(0.9167);519(0.9074)	1
1416556_at	A	Tspan31	842(0.9722);663(0.913);63(0.912)	1
1416557_a_at	A	Eftud2	23(0.9009)	0
1416560_at	A	Slc13a3	425(0.913)	0
1416561_at	A	Gad1	763(0.9667);856(0.9542);676(0.95)	0
1416564_at	A	Sox7	47(0.9306)	0
1416566_at	A	Strap	151(0.9601);666(0.9454);485(0.9267);860(0.912)	0
1416569_at	A	Actl6a	539(0.9152)	1
1416571_at	A	Traf4	446(0.9896)	1
1416572_at	A	Mmp14	681(0.9763);329(0.9667);147(0.9565);13(0.9529);394(0.9269);158(0.913);580(0.9091);391(0.9028)	1
1416573_at	A	Pofut2	13(0.9746);154(0.9275);384(0.9213)	1
1416574_at	A	5730589K01Rik	576(0.9221)	0
1416577_a_at	A	Rbx1	541(0.9121)	0
1416579_a_at	A	Tacstd1	48(0.9971);455(0.9627);578(0.9515)	1
1416580_a_at	A	Stub1	23(0.9097)	0
1416582_a_at	A	Bad	199(0.9583)	0
1416585_at	A	Ruvbl1	518(0.9585);361(0.9039)	0
1416588_at	A	Ptprn	274(0.9797);296(0.9444);106(0.9236);236(0.9208);524(0.9167);275(0.9058)	1
1416589_at	A	Sparc	581(0.989);563(0.9792);858(0.9688);488(0.9324);514(0.9138)	1
1416590_a_at	A	Rab34	585(1);780(0.9844);681(0.9644);795(0.9638);563(0.9522);27(0.9351);147(0.9348);102(0.9306);75(0.9275);581(0.9207);869(0.914);396(0.9048);580(0.9048);337(0.9009)	1
1416591_at	A	Rab34	681(1);780(0.9844);581(0.9732);147(0.942);514(0.9267);585(0.925);858(0.9237);488(0.9109);583(0.9068);563(0.9056);337(0.9009)	1
1416592_at	A	Glrx1	49(0.9792)	1
1416593_at	A	Glrx1	122(0.9167)	1
1416594_at	A	Sfrp1	384(0.9676);514(0.9009)	1
1416595_at	A	Mrps22	632(1);666(0.917)	0
1416596_at	A	Slc44a4	269(0.9855);134(0.963);79(0.9259);47(0.9236)	1
1416598_at	A	Glis2	96(0.9028)	1
1416602_a_at	A	Rad52	151(0.9819);89(0.9583);240(0.9514)	0
1416605_at	A	Nola2	71(0.9278);349(0.9167);361(0.9127)	0
1416607_at	A	4931406C07Rik	483(0.9061)	0
1416608_a_at	A	BC004004	541(0.9766)	0
1416611_at	A	Scamp2	885(0.9667);593(0.9583);200(0.9444);468(0.9375)	0
1416612_at	A	Cyp1b1	617(0.9909);618(0.9163)	1
1416614_at	A	Cri1	334(0.9918);770(0.9833);263(0.9766);291(0.9514)	0
1416615_at	A	Clpp	485(0.9224);361(0.9192);23(0.9141);349(0.9028)	0
1416616_s_at	A	Clpp	349(0.9722)	0
1416619_at	A	4632428N05Rik	87(0.9654);593(0.9524);88(0.9522);649(0.9491);360(0.9368);437(0.9304);462(0.9255);200(0.9213);166(0.9193);118(0.9182);640(0.9155);177(0.913);314(0.9101);821(0.9083);885(0.9083);672(0.9037)	1
1416621_at	A	Llglh	283(0.9028)	1
1416625_at	A	Serping1	50(0.9958);51(0.994);480(0.9881);241(0.9583);623(0.9531);484(0.9335);114(0.9167);794(0.913);381(0.9024)	1
1416627_at	A	Spint1	52(0.9865);578(0.9048)	1
1416629_at	A	Slc1a5	556(0.9583);871(0.9352);88(0.9348);657(0.9068)	1
1416630_at	A	Id3	83(0.9306)	0
1416632_at	A	Mod1	79(1);163(1);47(0.9861);95(0.942);2(0.9167);831(0.9167);344(0.9097);514(0.9052)	1
1416634_at	A	5730536A07Rik	537(0.9306)	1
1416635_at	A	Smpdl3a	437(0.9739);177(0.9723);140(0.9676);462(0.9627);540(0.9565);58(0.9527);189(0.9348);593(0.9345);649(0.9306);59(0.9286);881(0.9049);785(0.9039);436(0.9037)	1
1416637_at	A	Slc4a2	329(0.9917);147(0.9601);681(0.9565);583(0.9161)	1
1416638_at	A	Sall2	542(0.9583)	0
1416641_at	A	Lig1	131(0.9548);835(0.9444);20(0.9092)	1
1416642_a_at	A	Tpt1p	13(0.9493);384(0.9074)	1
1416645_a_at	A	Afp	53(0.9766);544(0.9756);54(0.9752);543(0.9698);709(0.9575);864(0.9351);708(0.9307);707(0.9118);716(0.9073)	1
1416646_at	A	Afp	53(0.9708);544(0.9667);54(0.9598);716(0.9458);543(0.9448);709(0.9372);717(0.9214);229(0.9211);11(0.9167);708(0.9088)	1
1416647_at	A	Bckdha	361(0.9192)	0
1416655_at	A	C1galt1c1	752(0.9479);200(0.9167);247(0.9028)	1
1416657_at	A	Akt1	334(0.9973);770(0.9699);483(0.9563);19(0.9097)	0
1416659_at	A	Eif3s10	89(0.9306)	0
1416660_at	A	Eif3s10	712(0.9017)	0
1416662_at	A	Sardh	784(0.9674);538(0.9167)	1
1416663_at	A	Ndufa9	151(0.9457);240(0.9444);89(0.9028)	0
1416664_at	A	Cdc20	131(0.905)	0
1416665_at	A	Coq7	489(0.9028)	0
1416666_at	A	Serpine2	510(0.9583);645(0.9464);337(0.9397);237(0.9028)	1
1416669_s_at	A	Naca	713(0.9654);712(0.953)	0
1416672_s_at	A	Mcoln1	89(0.9167)	0
1416673_at	A	Bace2	56(1);703(0.9833);391(0.9491);338(0.9167)	1
1416678_at	A	Cops3	485(0.9052)	0
1416679_at	A	Abcd3	520(0.9861);519(0.9537);444(0.9375)	1
1416682_at	A	Ube3a	425(0.9203)	0
1416683_at	A	Plxnb2	337(0.9828);585(0.95)	1
1416684_at	A	Fbl /// LOC545184	507(0.9583);232(0.9097)	1
1416686_at	A	Plod2	581(0.9378);488(0.9124)	0
1416687_at	A	Plod2	581(0.9915);47(0.9722);43(0.9505);858(0.947);488(0.9401);514(0.9353);126(0.912);368(0.9094)	1
1416688_at	A	Snap91	470(0.9907);424(0.9866);423(0.9728);863(0.9667);73(0.9531);711(0.9275);99(0.9231)	1
1416690_at	A	Gtpbp2	887(0.9167)	1
1416691_at	A	Gtpbp2	318(0.95);301(0.9345);263(0.9197)	1
1416692_at	A	Coil	600(0.9556);518(0.9346);390(0.9283);369(0.9198);491(0.9198);71(0.9125)	0
1416695_at	A	Bzrp	136(0.9697);730(0.9102);200(0.9074)	1
1416699_at	A	1110008F13Rik	666(0.9607)	0
1416700_at	A	Rnd3	469(0.9167)	1
1416701_at	A	Rnd3	701(0.9676);154(0.913)	1
1416702_at	A	Serpini1	237(0.9375)	0
1416703_at	A	Mapk14	417(0.9864);604(0.9768);200(0.9491);224(0.9444);885(0.9417);639(0.9299);327(0.9284);333(0.9268);15(0.9251);358(0.9239);225(0.9236);592(0.9206);638(0.9186);813(0.9112);359(0.9082);352(0.9042);419(0.9034);35(0.9004)	1
1416704_at	A	Mapk14	349(0.9583);761(0.9074)	0
1416708_a_at	A	D7Bwg0611e	493(0.9375);72(0.9028)	0
1416710_at	A	Tmem35	432(0.9931);574(0.9532);345(0.913);631(0.9091)	1
1416712_at	A	Pep4	21(0.9394)	0
1416714_at	A	Irf8	58(1);222(1);254(1);59(0.9913);348(0.9797);314(0.9768);418(0.9688);466(0.9613);501(0.9596);109(0.9583);719(0.9567);724(0.9563);876(0.9493);500(0.9455);192(0.942);447(0.9318);672(0.9317);86(0.9186);85(0.9167);881(0.9158);219(0.9097);492(0.9097);785(0.9039)	1
1416715_at	A	Gjb3	414(0.9011)	0
1416716_at	A	Efs	318(0.9375)	0
1416718_at	A	Bcan	345(0.9632);574(0.9398);763(0.9292);676(0.9167);631(0.9091)	1
1416722_at	A	Hmg20a	347(0.9458);376(0.9375);375(0.9365);361(0.9323)	1
1416723_at	A	Tcf4	403(0.9676);526(0.9271)	1
1416724_x_at	A	Tcf4	403(0.9444);526(0.9063)	1
1416726_s_at	A	Ube2s	651(0.9805);761(0.9517);414(0.9496);547(0.9427);265(0.9284);45(0.9139);802(0.905)	0
1416727_a_at	A	Cyb5	104(0.9792);664(0.9333)	1
1416728_at	A	Csnk2b	666(0.9236)	0
1416731_at	A	Top2b	748(0.9375);446(0.9063)	1
1416738_at	A	Brap	526(0.9167)	1
1416740_at	A	Col5a1	566(0.9167);475(0.9136);767(0.912);382(0.9107);364(0.9051)	1
1416741_at	A	Col5a1	13(0.9928);60(0.9623);154(0.9449);701(0.9352);384(0.9213)	1
1416742_at	A	Cfdp1	127(0.9115);756(0.9018)	0
1416743_at	A	Uap1	210(1);399(0.9833);879(0.975)	1
1416745_x_at	A	Uap1	213(0.912)	1
1416748_a_at	A	Mre11a	518(0.948)	0
1416749_at	A	Htra1	61(0.9861);231(0.9583);218(0.9214)	1
1416751_a_at	A	Ddx20	349(0.9722)	0
1416753_at	A	Prkar1b	174(0.9306)	1
1416755_at	A	Dnajb1	541(0.9744)	0
1416759_at	A	Mical1	247(0.9861);746(0.9583)	1
1416761_at	A	Hsd11b2	658(0.9491);175(0.942);62(0.9304)	1
1416762_at	A	S100a10	21(0.9437)	0
1416764_at	A	Ttc11	140(0.9676);593(0.9524);84(0.9479);870(0.9275)	1
1416766_at	A	Mosc2	235(0.9149)	1
1416767_a_at	A	1110003E01Rik	826(0.9375)	1
1416768_at	A	1110003E01Rik	66(0.9444);70(0.9219);411(0.9028)	1
1416774_at	A	Wee1	761(0.9221)	0
1416778_at	A	Sdpr	63(1);26(0.9722);842(0.9653)	1
1416779_at	A	Sdpr	26(0.9583);63(0.9306)	1
1416780_at	A	Pfkm	23(0.9141)	0
1416782_s_at	A	Praf2	614(0.939);43(0.9381);581(0.9244)	0
1416783_at	A	Tac1	510(0.9896)	0
1416786_at	A	Acvr1	334(0.9212);320(0.9167)	0
1416792_at	A	Ppm1g	131(0.9525)	0
1416795_at	A	Cryl1	695(0.9418)	1
1416802_a_at	A	Cdca5	131(0.9299)	0
1416803_at	A	Fkbp7	648(0.9658);687(0.9575);158(0.9565);618(0.9408);475(0.9375);869(0.9293);381(0.9274);38(0.9248);50(0.9202);620(0.9167);715(0.9098);548(0.9091);617(0.9059);27(0.9058);396(0.9034)	1
1416804_at	A	LOC114601	8(0.9861);166(0.9068)	1
1416805_at	A	1110032E23Rik	158(0.9167);824(0.913)	1
1416807_at	A	Rpl36a	713(0.9004)	0
1416808_at	A	Nid1	64(0.9861);47(0.9583);475(0.925)	1
1416811_s_at	A	Ctla2a /// Ctla2b	690(0.9866);410(0.9815);331(0.9048);295(0.9028)	1
1416814_at	A	Tia1	73(0.9271)	0
1416816_at	A	Nek7	243(0.9861);331(0.9405);330(0.9167)	1
1416818_at	A	Parva	13(0.9819);154(0.9565);701(0.9398)	1
1416826_a_at	A	Trfp	541(0.9099)	0
1416828_at	A	LOC545465	676(0.9417);763(0.9375);856(0.9333)	0
1416829_at	A	Atp5b	23(0.9273);71(0.9243)	0
1416830_at	A	0610031J06Rik	485(0.9095)	0
1416831_at	A	Neu1	494(0.9444)	1
1416834_x_at	A	Ndufb2	632(0.9375)	0
1416836_at	A	Lrp10	681(0.9842);147(0.9493);329(0.9375);780(0.9115)	1
1416837_at	A	Bax	614(0.9805);488(0.9416)	0
1416839_at	A	Mut	425(0.9058)	0
1416840_at	A	Mid1ip1	631(0.9209);73(0.9115);699(0.9028)	1
1416842_at	A	Gstm5	440(0.9498);19(0.9465);318(0.9208);31(0.9083)	1
1416843_at	A	Pde6d	483(0.9607)	0
1416844_at	A	Hrmt1l1	199(0.9444);751(0.9028)	1
1416845_at	A	Hspa5bp1	677(0.9464)	1
1416846_a_at	A	Pdzrn3	476(0.9583)	1
1416848_at	A	Ubl5	83(0.9306)	0
1416849_at	A	D10Ertd214e	71(0.9292);758(0.9167)	0
1416850_s_at	A	D10Ertd214e	758(0.9444)	0
1416852_a_at	A	Ncdn	418(0.9375)	0
1416856_at	A	3230401D17Rik	136(0.9091);576(0.9091);84(0.9063)	0
1416858_a_at	A	Fkbp3	666(0.9258)	0
1416859_at	A	Fkbp3	756(0.9293);98(0.9114);588(0.9023)	1
1416864_at	A	Surf6	576(0.961);72(0.9167)	0
1416865_at	A	Fgd1	651(0.9253);414(0.9063)	0
1416868_at	A	Cdkn2c	755(0.9643);845(0.9167)	1
1416871_at	A	Adam8	200(0.9491);247(0.9352);268(0.913);721(0.9043)	1
1416872_at	A	Tspan6	432(0.9792);528(0.9634);440(0.9197);631(0.913);108(0.9097)	1
1416874_a_at	A	Paf1	47(0.9028)	0
1416875_at	A	Parvg	170(0.9865);532(0.9812);417(0.9728);333(0.9725);352(0.9724);533(0.9696);224(0.968);743(0.9669);639(0.9659);130(0.9655);638(0.9564);225(0.9525);531(0.9511);778(0.9483);604(0.9478);719(0.9459);534(0.9455);545(0.9451);72(0.9444);359(0.9444);813(0.9421);14(0.9389);85(0.9379);220(0.9345);58(0.9337);723(0.92);35(0.9199);34(0.9177);493(0.9167);327(0.9156);419(0.911);868(0.9104);251(0.9091);252(0.9091);3…	1
1416881_at	A	Mcl1	651(0.9922);265(0.9741);414(0.9496);802(0.9496);349(0.9444);547(0.9267)	0
1416882_at	A	Rgs10	285(0.9907);497(0.9653);861(0.9203)	1
1416884_at	A	Cbx3 /// LOC382769 /// LOC544944	493(0.9167);72(0.9028)	0
1416890_at	A	Wdr74	518(0.9451);349(0.9444)	0
1416892_s_at	A	3110001A13Rik	58(0.9943);352(0.961);638(0.9527);224(0.9512);85(0.9485);812(0.9444);532(0.9437);244(0.9398);15(0.9396);220(0.936);496(0.9345);466(0.9343);533(0.9339);325(0.9307);592(0.9307);719(0.9286);813(0.9277);778(0.9252);14(0.9232);728(0.9206);876(0.9203);785(0.9199);427(0.9167);170(0.9158);417(0.9158);545(0.9153);753(0.9145);501(0.9141);34(0.9062);72(0.9028)	1
1416896_at	A	Rps6ka1	146(0.9659);573(0.9526);576(0.9394);849(0.9307);190(0.9134);220(0.9092)	1
1416899_at	A	Utf1	611(0.957);390(0.9341);600(0.9341);71(0.9167);369(0.9163);491(0.9163);518(0.9149);370(0.9094);512(0.9086)	1
1416903_at	A	Nucb1	202(0.9536);235(0.9532);497(0.9375);861(0.9239)	1
1416904_at	A	Mbnl1	445(0.959);170(0.9428);211(0.942);849(0.9394);615(0.9333);146(0.9318);330(0.9306);540(0.9122);190(0.9069);868(0.9062)	1
1416908_s_at	A	Tsn	72(0.9167)	0
1416909_at	A	1810008A14Rik	791(0.9693);610(0.917)	1
1416911_a_at	A	6330407G11Rik	541(0.9004)	0
1416912_at	A	6330407G11Rik	84(0.9583)	0
1416914_s_at	A	Mtvr2	329(0.975);147(0.9203);338(0.9167);681(0.913)	0
1416915_at	A	Msh6	265(0.9954);414(0.9825);802(0.9793);651(0.9792);611(0.9557);547(0.9513);131(0.9344);600(0.9341);390(0.9319);369(0.9248);491(0.9248);518(0.9212);127(0.9185);45(0.9181);370(0.9167);71(0.9083);20(0.9077);597(0.9017);756(0.901)	1
1416925_at	A	Kpnb1	390(0.9434);600(0.9434);369(0.9416);491(0.9416);597(0.9314);127(0.9216);756(0.9211);98(0.9006)	0
1416926_at	A	Trp53inp1	483(0.9847)	0
1416930_at	A	Ly6d	66(0.9722);68(0.9457);70(0.9323);418(0.9271);266(0.9097);69(0.9012)	0
1416935_at	A	Trpv2	146(0.9886);849(0.9848);685(0.9805);195(0.9795);615(0.9652);170(0.9562);212(0.9542);616(0.9542);308(0.9537);843(0.9537);331(0.9524);352(0.9513);181(0.9498);778(0.9469);656(0.9384);34(0.9336);827(0.93);190(0.9242);868(0.923);130(0.9218);532(0.9149);211(0.913);228(0.913);404(0.913);220(0.9092);766(0.9085);305(0.9074);531(0.9048);646(0.9048);405(0.9012)	1
1416937_at	A	Gabarap	13(1);154(0.9855);701(0.9213);235(0.9064)	1
1416938_at	A	Chchd1	666(0.9301);151(0.9275);98(0.9256);337(0.9181);489(0.9028)	0
1416939_at	A	Ppa1	485(0.9741)	0
1416940_at	A	Ppif	131(0.9593);736(0.9028)	1
1416947_s_at	A	Acaa1 /// MGC29978	565(0.9712);46(0.9646);483(0.9585);745(0.952)	1
1416948_at	A	Mrpl23	666(0.9083)	0
1416949_s_at	A	Slc39a7	24(0.9368);767(0.9352)	1
1416950_at	A	Tnfaip8	305(0.9722);132(0.9583)	1
1416953_at	A	Ctgf	67(0.9625);563(0.9583);21(0.9134)	1
1416956_at	A	Kcnab2	352(0.9886);532(0.9798);224(0.9731);743(0.9656);533(0.9537);34(0.9394);838(0.936);813(0.9277);419(0.9261);638(0.9242);220(0.9107);325(0.9091);592(0.9091);723(0.9056);753(0.9036);531(0.9035);170(0.9024);796(0.9024);778(0.902)	1
1416957_at	A	Pou2af1	70(1);69(0.9881);68(0.9855);66(0.9815);513(0.9667);266(0.9583);39(0.9444);657(0.9348);768(0.9306);640(0.9275);411(0.9236);436(0.9193);420(0.9167);724(0.9048)	1
1416958_at	A	Nr1d2	595(0.9107)	1
1416960_at	A	B3gat3	6(0.9167)	1
1416961_at	A	Bub1b	547(0.9847);414(0.9567);45(0.9535);835(0.9306);390(0.9219);600(0.9219);44(0.9143);518(0.9093);369(0.9044);491(0.9044)	1
1416963_at	A	Ubadc1	713(0.9221);712(0.9103)	0
1416967_at	A	Sox2	71(0.9861);588(0.9564);98(0.9474);705(0.9297);714(0.9204)	1
1416969_at	A	Gtse1	547(0.9953);414(0.9916);265(0.9801);45(0.9646);802(0.9606);651(0.9468);44(0.9182)	1
1416970_a_at	A	Cox7a2	23(0.9075)	0
1416974_at	A	Stam2	595(0.9286);727(0.9167)	1
1416978_at	A	Fcgrt	620(0.9427);231(0.9167);869(0.9124)	1
1416981_at	A	Foxo1	825(0.9375);39(0.9306);266(0.9306);66(0.9259)	1
1416983_s_at	A	Foxo1	266(0.9028)	0
1416984_at	A	Mrps18a	666(0.9105)	0
1416986_a_at	A	Ptpns1	263(0.9732);320(0.9676)	0
1416988_at	A	Msh2	131(0.9548);518(0.9536);600(0.9333);564(0.9305);390(0.924);127(0.9092);369(0.9065);491(0.9065);370(0.905);20(0.9045)	1
1416992_at	A	Mfng	788(0.9907);294(0.9762);836(0.9514);418(0.9167);493(0.9167)	1
1416996_at	A	Tbc1d8	311(0.9507);438(0.912)	1
1417000_at	A	Abtb1	8(0.963);870(0.9312);41(0.9239);576(0.9004)	1
1417002_at	A	0610012G03Rik	23(0.9471)	0
1417005_at	A	Kns2	73(0.9948);631(0.9921);99(0.9431);863(0.9083);711(0.9022)	1
1417007_a_at	A	Vps4b	541(0.9399)	0
1417009_at	A	C1r	74(0.9746);799(0.9676);133(0.9532);388(0.9449);329(0.9208)	1
1417011_at	A	Sdc2	147(1);75(0.9971);102(0.9907);681(0.9802);780(0.9792);750(0.9643);329(0.9583);101(0.9541);61(0.9236);100(0.9167);231(0.9167);391(0.9167);298(0.9063);590(0.9028)	1
1417012_at	A	Sdc2	147(1);681(0.996);329(0.9958);750(0.9583);780(0.9479);102(0.9444);391(0.9167)	1
1417018_at	A	Efemp2	74(0.9601);329(0.95);381(0.9476);670(0.9432);396(0.9412);133(0.9331);342(0.9326);869(0.9309);91(0.9289);478(0.9283);341(0.9182);715(0.913);687(0.9125);38(0.9122);750(0.9107);346(0.9082);688(0.9076);566(0.9074);479(0.9071);380(0.907);394(0.9026);304(0.9008)	1
1417022_at	A	Slc7a3	191(0.9507);89(0.9444);151(0.9384);390(0.9362);370(0.9284);600(0.9262);369(0.9255);491(0.9142);518(0.9065)	1
1417023_a_at	A	Fabp4	76(0.9611);667(0.9524);668(0.9429);227(0.9022)	1
1417025_at	A	H2-Eb1	68(1);77(0.9826);438(0.9815);69(0.9802);66(0.9722);427(0.9716);428(0.9688);586(0.9662);70(0.9583);141(0.9459);757(0.9361);436(0.9224);805(0.9152);418(0.9063)	1
1417030_at	A	2310028N02Rik	425(0.9601)	0
1417032_at	A	Ube2g2	879(0.975);215(0.9375)	1
1417037_at	A	Orc6l	131(0.9253)	0
1417038_at	A	39334	291(1)	0
1417039_a_at	A	Cul7	337(0.9224);43(0.9196);514(0.9095);581(0.9061);614(0.9012)	0
1417041_at	A	Rpo1-1	390(0.9326);600(0.9326);756(0.9226);518(0.9205);127(0.9169);369(0.9149);491(0.9149);98(0.9056);597(0.9002)	0
1417042_at	A	Slc37a4	315(0.963)	1
1417044_at	A	Lcmt1	23(0.9185)	0
1417045_at	A	Bid	632(0.9583);610(0.9091)	1
1417049_at	A	Rhced	41(0.9964);42(0.9722);8(0.963);754(0.9197);28(0.9072)	1
1417052_at	A	Psmb3	361(0.9279)	0
1417053_at	A	Phb	666(0.9476);485(0.9353);759(0.9306);349(0.9028)	1
1417057_a_at	A	Ppid /// Lamp3	758(0.9722);518(0.9142)	0
1417060_at	A	Ppp1r11	886(0.9097)	1
1417063_at	A	C1qb	11(0.9861);625(0.9833)	1
1417064_at	A	Jagn1	666(0.9323);337(0.9224);860(0.9028)	0
1417068_a_at	A	Ptpn1	316(0.9375);821(0.9083);438(0.9074);649(0.9028);68(0.9022);436(0.9006)	1
1417073_a_at	A	Qk	432(0.9722);631(0.9091)	0
1417075_at	A	2010309E21Rik	98(0.9524);756(0.9494);588(0.9346);390(0.9247);600(0.9247);369(0.9121);491(0.9121)	1
1417077_at	A	Bcap29	639(0.9508);273(0.9352);164(0.9304);170(0.9209);483(0.9148);225(0.9112);120(0.9058);35(0.9004)	1
1417079_s_at	A	Lgals2	12(0.9731);78(0.9709)	1
1417081_a_at	A	Syngr2	438(1);428(0.9792);141(0.9567);146(0.9489);68(0.942);586(0.9372);325(0.9365);59(0.9351);136(0.9351);34(0.9278);418(0.9271);77(0.9246);398(0.9239);427(0.9223);805(0.9217);316(0.9167);314(0.913);170(0.9125);69(0.9091);685(0.9091);532(0.9048);58(0.9034);459(0.9012);757(0.9003)	1
1417084_at	A	Eif4ebp2	736(0.9028)	1
1417087_at	A	Glg1	666(0.9083)	0
1417089_a_at	A	Ckmt1	79(1);47(0.9583);831(0.9514);269(0.9348);606(0.9348);125(0.9217);182(0.9203);344(0.9028)	1
1417091_at	A	Chuk	89(0.9861);240(0.9306)	0
1417092_at	A	Pthr1	368(0.9638);47(0.9444);126(0.9259)	1
1417093_a_at	A	Gtf2h4	390(0.9391);600(0.9391);518(0.929);369(0.9212);491(0.9212);127(0.9022)	0
1417094_at	A	Acot7	565(0.969);483(0.9629);46(0.9447);745(0.9323)	1
1417095_a_at	A	Hspa14	576(0.9784)	0
1417103_at	A	Ddt	390(0.9319);600(0.9319);369(0.9142);491(0.9142);518(0.9142)	0
1417105_at	A	1810017G16Rik	666(0.9148)	0
1417106_at	A	Tpd52l2	43(0.9517);581(0.9439);614(0.9415);514(0.9181);488(0.9124)	0
1417109_at	A	Tinagl	368(0.9638);126(0.9306);47(0.9236)	1
1417113_at	A	Gcl	117(0.9167)	0
1417114_at	A	Gcl	806(0.9167)	1
1417116_at	A	Slc6a8	546(0.9722);488(0.9447);580(0.9264);581(0.911);3(0.9043);91(0.9032)	1
1417123_at	A	Vav3	856(0.9375);763(0.9292);676(0.9208)	0
1417124_at	A	Dstn	337(0.9052)	0
1417126_a_at	A	Rpl22l1	240(0.9931);89(0.9583);151(0.9275);507(0.9028)	1
1417129_a_at	A	Mrg1	80(0.9458);376(0.9375)	1
1417130_s_at	A	Angptl4	82(1);81(0.9818);733(0.9158);206(0.913);197(0.9064);76(0.9039)	1
1417133_at	A	Pmp22	460(0.9792);279(0.9722)	1
1417138_s_at	A	Polr2e	390(0.9341);600(0.9341);518(0.9262);651(0.9208);369(0.9163);491(0.9163)	0
1417140_a_at	A	Ptpn2	576(0.9654);429(0.9144)	1
1417143_at	A	Edg2	114(0.9722);503(0.9368);332(0.9291);548(0.9289);38(0.9232);388(0.9217);799(0.9213);25(0.9167);850(0.912);74(0.9094);553(0.9091);566(0.9028)	1
1417145_at	A	Nfxl1	839(0.9514);117(0.9167);628(0.912)	1
1417146_at	A	2410018C20Rik	89(0.9861)	0
1417147_at	A	B230317C12Rik	72(0.9444)	0
1417148_at	A	Pdgfrb	342(1);304(0.9897);346(0.9831);549(0.9815);479(0.9704);207(0.9591);158(0.9565);548(0.9526);3(0.9507);341(0.9491);648(0.9472);353(0.9394);478(0.9371);577(0.9251);553(0.9242);38(0.9216);503(0.9209);857(0.9182);123(0.9167);206(0.913);620(0.9115);241(0.9097);303(0.9058)	1
1417149_at	A	P4ha2	47(1);79(1);163(0.9674);831(0.9236);2(0.9028)	1
1417150_at	A	Slc6a4	83(0.9861)	0
1417151_a_at	A	Ntsr2	425(0.9348)	0
1417155_at	A	Mycn	127(1);597(0.9817);52(0.9738);758(0.9722);756(0.9583);369(0.955);491(0.955);390(0.952);600(0.952);48(0.9471);98(0.9449);455(0.9148);588(0.9136);370(0.9064);518(0.9051);578(0.9011)	1
1417156_at	A	Krt1-19	269(0.9891);79(0.9861);203(0.9674);831(0.9583);47(0.9167);134(0.9028)	1
1417165_at	A	Mbd2	540(0.9347)	1
1417166_at	A	Psip1	131(0.9163);539(0.904)	1
1417167_at	A	Exosc5	518(0.9529)	0
1417171_at	A	Itk	222(1);109(0.9643);84(0.9271);418(0.9167);492(0.9167)	0
1417177_at	A	Galk1	630(0.9028)	1
1417182_at	A	Dnaja2	483(0.9301);46(0.9292)	1
1417183_at	A	Dnaja2	485(0.9138)	0
1417184_s_at	A	Hbb /// Hbb-b1 /// Hbb-b2	41(1);87(1);88(0.9978);86(0.9943);166(0.9938);118(0.9898);119(0.9768);754(0.9766);867(0.961);8(0.9583);466(0.9562);42(0.9537);85(0.953);447(0.9394);220(0.9315);533(0.9259);832(0.9208);728(0.9167);640(0.913);773(0.9014)	1
1417185_at	A	Ly6a	637(0.9292);660(0.9219)	1
1417187_at	A	Hip2	89(1)	0
1417188_s_at	A	Hip2	89(0.9583);323(0.9167)	1
1417189_at	A	Psme2	526(0.9063)	1
1417194_at	A	Sod2	758(0.9722)	0
1417203_at	A	Ethe1	189(0.9565);200(0.9491);140(0.9444);462(0.9006)	0
1417204_at	A	Kdelr2	13(0.9457);514(0.9138)	0
1417212_at	A	9530058B02Rik	151(0.9964);860(0.9352);489(0.9028)	0
1417214_at	A	Rab27b	517(0.9306)	1
1417215_at	A	Rab27b	242(0.9457);243(0.9398)	1
1417216_at	A	Pim2 /// LOC229005	860(0.9398);573(0.9095)	1
1417219_s_at	A	Tmsb10	761(0.9691)	0
1417220_at	A	Fah	700(0.9964);239(0.9444);346(0.942);693(0.9333);237(0.9167)	1
1417222_a_at	A	2310075C12Rik	405(0.9881);404(0.971);481(0.9583);330(0.9352);843(0.9259);797(0.9099);814(0.9058);616(0.9042)	1
1417228_at	A	Capn1	526(0.9271)	1
1417233_at	A	Chchd4	518(0.9149)	0
1417234_at	A	Mmp11	620(0.9948);624(0.9417)	1
1417235_at	A	Ehd3	507(0.9444)	1
1417238_at	A	Ewsr1	539(0.9063)	1
1417242_at	A	Ddx48	23(0.9119);349(0.9028)	0
1417243_at	A	2310065K24Rik	131(0.9118)	0
1417244_a_at	A	Irf7	418(0.9688);90(0.9566);535(0.9318)	1
1417248_at	A	Ralbp1	426(0.9653)	1
1417249_at	A	Polm	875(0.9792);39(0.9444)	1
1417252_at	A	Nt5c	483(0.9956)	0
1417253_at	A	Frg1	483(0.9105)	0
1417255_at	A	Wdtc2	42(0.963);41(0.9312)	0
1417256_at	A	Mmp13	577(0.9855);25(0.9819);91(0.9723);799(0.9722);207(0.9591);298(0.9583);342(0.9522);3(0.9449);580(0.9372);479(0.9328);346(0.9251);206(0.9239);620(0.9219);205(0.9112);670(0.9091);304(0.9008);478(0.9003)	1
1417258_at	A	Cct5	518(0.9219)	0
1417259_a_at	A	Capzb	684(0.9702)	0
1417262_at	A	Ptgs2	399(0.9667);92(0.9427);829(0.9003)	1
1417263_at	A	Ptgs2	510(0.9167)	0
1417264_at	A	D5Ertd33e	283(0.9167)	1
1417266_at	A	Ccl6	267(0.9886);746(0.9444);247(0.9259);268(0.9156);234(0.9105);872(0.9006)	1
1417271_a_at	A	Eng	32(0.9583)	0
1417272_at	A	9130005N14Rik	100(0.9022)	1
1417273_at	A	Pdk4	93(0.942)	1
1417275_at	A	Mal	79(1);47(0.9653);94(0.9524);269(0.942);831(0.9375);182(0.9348);606(0.9348);95(0.9203);125(0.9159);344(0.9097)	1
1417282_at	A	Mmp23	767(0.9954);24(0.9486);476(0.9097)	1
1417285_a_at	A	Ndufa5	751(0.9375);840(0.9226)	1
1417288_at	A	Plekha2	39(1);513(1);420(0.9479);69(0.9407);436(0.9317);70(0.9271);68(0.9239);411(0.9167)	1
1417291_at	A	Tnfrsf1a	620(0.9635);451(0.9599);479(0.9328);824(0.9289);304(0.9277);648(0.9255);329(0.925);619(0.9125);670(0.9091);74(0.9058);478(0.9038);342(0.9022)	1
1417292_at	A	Ifi47	778(0.9578);466(0.9428);85(0.9348);186(0.9211);220(0.9196);766(0.916);86(0.911);534(0.9106);467(0.9045);531(0.9035);633(0.9026)	1
1417294_at	A	Akr7a5	581(0.9256);337(0.9181)	0
1417295_at	A	Mta1	89(0.9167)	0
1417296_at	A	Atf1	200(0.9074)	0
1417298_at	A	Ebpl	21(0.9004)	0
1417301_at	A	Fzd6	96(1)	1
1417305_at	A	Apeg1	279(0.9722)	0
1417307_at	A	Dmd	835(0.9583)	1
1417308_at	A	Pkm2	442(0.9583);43(0.9344);581(0.9207);614(0.9207);362(0.9186)	1
1417310_at	A	Tob2	366(0.9375)	1
1417311_at	A	Crip2	858(0.9377)	0
1417312_at	A	Dkk3	102(1);97(0.9976);147(0.9928);590(0.9792);780(0.9688);61(0.9583);681(0.9565);585(0.95);231(0.925);391(0.9213);750(0.9167);329(0.9083)	1
1417313_at	A	Lsm7	712(0.9103)	0
1417314_at	A	H2-Bf	879(0.95)	1
1417315_at	A	Gripap1	287(0.9275)	1
1417317_s_at	A	Rpl35a /// 4632409L19Rik	712(0.9744);713(0.9177)	0
1417320_at	A	Grpel1	576(0.9481)	0
1417322_at	A	Hlrc1	349(0.9861)	0
1417323_at	A	Psrc1	806(0.9167)	1
1417324_at	A	Mast2	73(0.9479)	0
1417326_a_at	A	Anapc11	485(0.9483);23(0.9163)	0
1417328_at	A	Ercc1	239(0.9583);236(0.95);237(0.9306);700(0.9203);422(0.9179);313(0.9167);43(0.9059);645(0.9048);324(0.9028)	1
1417329_at	A	Slc23a2	89(0.9722)	0
1417331_a_at	A	Arl6	337(0.9009)	0
1417332_at	A	Rfx2	651(0.9552);265(0.9045)	0
1417334_at	A	Stk19	308(0.9815);212(0.975);331(0.9524)	1
1417337_at	A	Epb4.2	495(0.9074)	1
1417339_a_at	A	Dnclc1	43(0.9344);614(0.9268);362(0.9226);581(0.9207);488(0.9032)	1
1417344_at	A	2900064A13Rik	104(0.9375)	0
1417346_at	A	Pycard	264(0.9244);483(0.9192)	1
1417348_at	A	2310039H08Rik	240(0.9583);151(0.9565);507(0.9444)	1
1417351_a_at	A	Snrpa1	731(0.9352)	1
1417355_at	A	Peg3	516(0.963);627(0.9493);628(0.9352);279(0.9306);409(0.9306);469(0.912);714(0.9041)	1
1417356_at	A	Peg3	10(1);83(0.9444);11(0.9306)	1
1417364_at	A	Eef1g	518(0.9353);390(0.9075);600(0.9075)	0
1417365_a_at	A	Calm1	745(0.9541)	1
1417366_s_at	A	Calm1	761(0.9289);347(0.9125)	0
1417367_at	A	Ppp2ca	684(0.9404);666(0.9214);485(0.9052)	0
1417368_s_at	A	Ndufa2	751(0.9514);571(0.9167);272(0.9028)	1
1417369_at	A	Hsd17b4	432(0.9514);565(0.9513);46(0.9469);745(0.9454);483(0.941);711(0.9275)	1
1417370_at	A	Tff3	11(0.9583);10(0.9167)	1
1417371_at	A	Peli1	542(0.9583)	0
1417373_a_at	A	Tuba4	42(1);576(0.9957);682(0.9764);220(0.9762);778(0.9673);534(0.9485);41(0.9348);136(0.9264);392(0.9264);85(0.9212);766(0.9185);393(0.9155);129(0.9153);221(0.9091);533(0.9061);29(0.9058);728(0.9048);144(0.9034);621(0.9034)	1
1417374_at	A	Tuba4	29(0.9964);28(0.9826);42(0.9815);144(0.9686);41(0.9348)	1
1417376_a_at	A	Igsf4a	408(0.9097)	1
1417378_at	A	Igsf4a	374(0.9583)	1
1417379_at	A	Iqgap1	827(0.9928);685(0.9892);797(0.9596);550(0.9309);615(0.913);195(0.9028);757(0.9003)	1
1417381_at	A	C1qa	625(0.95);11(0.9167)	1
1417384_at	A	Entpd5	468(0.9375);593(0.9167)	0
1417388_at	A	Bex2	347(1);98(0.9942);588(0.9605);375(0.9264);705(0.9189)	1
1417391_a_at	A	Il16	436(0.9907);58(0.9716);59(0.9632);287(0.9594);881(0.9592);533(0.9563);837(0.9532);69(0.9486);532(0.9481);427(0.9413);785(0.9359);768(0.9352);68(0.9348);466(0.9343);177(0.9328);743(0.9325);85(0.9318);220(0.9315);141(0.9307);462(0.9255);459(0.9249);437(0.9246);86(0.9242);501(0.9242);805(0.9217);672(0.9193);314(0.9188);140(0.9167);146(0.9148);875(0.9097);87(0.9091);723(0.9067);420(0.9063);531(0.906)…	1
1417392_a_at	A	Slc7a7	136(0.9567);487(0.9232);370(0.9086);127(0.9061);390(0.9018);600(0.9018)	1
1417393_a_at	A	C1qdc2	28(0.9478);42(0.9398);41(0.9348);29(0.9203);392(0.9113)	1
1417396_at	A	Podxl	83(0.9722);78(0.955);12(0.9243)	1
1417398_at	A	Rras2	337(0.944);666(0.9345);597(0.9329)	0
1417399_at	A	Gas6	767(0.9861);60(0.9594);476(0.9306)	1
1417400_at	A	Rai14	514(0.9526);96(0.9097);488(0.9017);563(0.9007)	1
1417401_at	A	Rai14	703(0.975)	1
1417404_at	A	Elovl6	666(0.9017)	0
1417406_at	A	Sertad1	32(0.9063)	0
1417407_at	A	Fbxl14	151(0.9674);489(0.9444);860(0.9352);232(0.9236)	0
1417410_s_at	A	Prkci	337(0.9397);563(0.9093)	1
1417411_at	A	Nap1l5	99(1);863(0.9875);73(0.9792);631(0.9723);711(0.9638);747(0.9599);470(0.9537);385(0.9306);345(0.9197)	1
1417414_at	A	39328	763(0.9458)	0
1417416_at	A	Kcna1	104(1)	0
1417419_at	A	Ccnd1	31(1);770(0.9498);337(0.9353)	0
1417420_at	A	Ccnd1	31(0.9917);770(0.99);710(0.9807);874(0.9331)	1
1417423_at	A	Grina	822(0.9746)	1
1417426_at	A	Prg1	410(0.9491);165(0.942);164(0.9217);762(0.917);650(0.9167);120(0.9106)	1
1417438_at	A	Rdh14	338(1)	0
1417439_at	A	Cd248	13(0.9239);100(0.913)	1
1417447_at	A	Tcf21	11(0.9306);582(0.9028)	1
1417448_at	A	1810008A18Rik	199(0.9722)	0
1417449_at	A	Acot8	871(0.9213);576(0.9134);39(0.9028)	1
1417453_at	A	Cul4b	127(0.9736);597(0.9558);756(0.9546);611(0.9499);52(0.9401);414(0.936);390(0.9355);600(0.9355);651(0.9351);98(0.934);494(0.9306);369(0.9248);491(0.9248);48(0.9235);71(0.9215);265(0.9151);518(0.9093);588(0.9023)	1
1417454_at	A	Cul4b	127(0.9736);844(0.9583);597(0.9558);52(0.9386);756(0.933);48(0.9221);98(0.9165)	1
1417455_at	A	Tgfb3	102(1);780(0.9948);750(0.994);147(0.9746);681(0.9565);329(0.9417);596(0.9375);101(0.93);585(0.925);590(0.9236);767(0.9213)	1
1417458_s_at	A	Cks2	42(0.9306)	0
1417460_at	A	Ifitm2	21(0.9784);103(0.9464)	1
1417464_at	A	Tnnc2	104(1);879(0.925)	1
1417465_at	A	Fnta	21(0.9481)	0
1417466_at	A	NULL	83(0.9583)	0
1417474_at	A	1500035H01Rik	791(0.9974);288(0.9689);43(0.9233);581(0.9098);614(0.9098)	1
1417478_a_at	A	4930511A21Rik	860(0.9398);323(0.9028);489(0.9028)	1
1417480_at	A	Fbxo9	622(0.9746);506(0.9722);609(0.9565);505(0.9213);393(0.9203)	1
1417481_at	A	Ramp1	719(1);545(0.9886);273(0.9815);58(0.9811);417(0.9647);604(0.9362);537(0.9306);72(0.9167);772(0.9125);327(0.9079);493(0.9063)	1
1417482_at	A	Tex19	802(0.9871);265(0.9748);414(0.9599);610(0.9526);651(0.9344);45(0.9306);547(0.928);846(0.9182);372(0.9171);371(0.9168)	1
1417483_at	A	Nfkbiz	84(0.9479);496(0.9345)	1
1417487_at	A	Fosl1	32(0.9375);210(0.9048)	1
1417490_at	A	Ctsb	91(0.9723);703(0.9667);580(0.9589);56(0.9514);338(0.9375);274(0.9304);275(0.9203);394(0.9172);742(0.913);276(0.9012)	1
1417492_at	A	Ctsb	703(0.9667);56(0.9653);338(0.9479);580(0.9351);742(0.9167);91(0.9071)	1
1417494_a_at	A	Cp	106(0.9792);510(0.9063)	1
1417495_x_at	A	Cp	106(1);510(0.9375);441(0.9213)	1
1417496_at	A	Cp	106(1);296(0.963);510(0.9479)	1
1417498_at	A	Serpinf2	11(0.9306)	0
1417500_a_at	A	Tgm2	157(0.9514);194(0.9444);6(0.9028)	1
1417502_at	A	Tspan7	347(1);375(0.99)	1
1417503_at	A	Rfc2	650(0.9815);131(0.9638);164(0.9623);165(0.9094);120(0.9058);121(0.9043)	1
1417504_at	A	Calb1	747(0.9766);863(0.9708);73(0.9427);470(0.9259)	1
1417505_s_at	A	Il11ra1 /// Il11ra2	553(0.9242);346(0.9179);799(0.9074);503(0.9051)	1
1417506_at	A	Gmnn	131(0.9276)	0
1417509_at	A	Rnf19	11(1)	0
1417511_at	A	Lyar	518(0.9451);370(0.9203);600(0.919);390(0.9133);489(0.9028)	1
1417513_at	A	Evi5	818(0.9097)	1
1417520_at	A	Nfe2l3	461(0.9159)	1
1417523_at	A	Plek	84(1)	0
1417526_at	A	Pcbp3	73(0.9375);863(0.9208)	1
1417527_at	A	Ap3m2	444(0.9271)	0
1417529_at	A	Rab33a	432(0.9028)	0
1417533_a_at	A	Itgb5	614(0.978);43(0.9517);581(0.9378);488(0.9309)	0
1417539_at	A	Slc35a1	302(0.9018)	1
1417540_at	A	Elf1	72(0.9028)	0
1417541_at	A	Hells	600(0.9441);518(0.9437);390(0.9355);370(0.9276);369(0.9191);491(0.9191);127(0.9022);131(0.9005)	1
1417551_at	A	Cln3	684(0.9745);247(0.9213);200(0.9167)	0
1417552_at	A	Fap	338(0.9688);56(0.9514);107(0.9348);391(0.9259);703(0.925);742(0.913)	1
1417558_at	A	Fyn	446(0.974);652(0.917);108(0.9164)	1
1417560_at	A	Sfxn1	323(0.9028)	1
1417561_at	A	Apoc1	651(0.9721);414(0.9431);265(0.9198);547(0.902)	0
1417562_at	A	Eif4ebp1	67(0.9396);563(0.9142)	1
1417568_at	A	Ncald	108(1);631(0.9091)	1
1417569_at	A	Ncald	711(0.9094);631(0.9091)	0
1417570_at	A	Anapc1	542(0.9375)	0
1417571_at	A	Mpg	136(0.9221);576(0.9048)	0
1417576_a_at	A	Otub2	89(1)	0
1417580_s_at	A	Selenbp1	47(0.9931);79(0.9306);2(0.9167)	1
1417584_at	A	Slc11a2	41(0.942);8(0.9259);42(0.9259);28(0.913)	1
1417585_at	A	Nup210	679(0.9652);358(0.9638);15(0.9517);417(0.9511);885(0.9292);58(0.928);604(0.9217);466(0.9209);200(0.9074);84(0.9063);545(0.9062);573(0.9052)	1
1417587_at	A	Timeless	20(0.9124)	0
1417595_at	A	Meox1	338(0.9167)	0
1417597_at	A	Cd28	222(0.9769);109(0.9286)	0
1417599_at	A	Cd276	514(0.931)	0
1417601_at	A	Rgs1	72(1);110(0.9855);170(0.9798);111(0.9792);130(0.9691);493(0.9688);352(0.9643);496(0.9643);753(0.9618);812(0.9583);743(0.955);534(0.953);34(0.9509);533(0.9484);532(0.9452);228(0.9396);220(0.9301);639(0.9223);120(0.9203);224(0.9175);225(0.9174);778(0.9143);723(0.9044)	1
1417604_at	A	Camk1	263(0.9164);770(0.9064);334(0.9022)	0
1417606_a_at	A	Calr	5(0.9514);799(0.9352)	0
1417607_at	A	Cox6a2	418(0.9583)	0
1417608_a_at	A	Rpl13a	761(0.9591);713(0.9091)	0
1417611_at	A	Tmem37	157(0.9722);783(0.9306)	1
1417612_at	A	Ier5	492(0.9653);109(0.9286);837(0.9164);459(0.9012);436(0.9006)	0
1417613_at	A	Ier5	701(0.9861)	1
1417614_at	A	Ckm	104(1)	0
1417615_a_at	A	Rpl11	507(0.9028)	1
1417618_at	A	Itih2	93(0.9493)	1
1417620_at	A	Rac2	146(0.9867);685(0.9719);849(0.9654);325(0.9553);170(0.9545);532(0.9481);34(0.9466);352(0.9383);743(0.9378);141(0.9351);592(0.9351);586(0.9348);224(0.9293);195(0.9258);778(0.9184);427(0.9167);533(0.9114);181(0.9097);431(0.9092);868(0.909)	1
1417621_at	A	Nfatc1	311(0.942);849(0.9242);195(0.9079);468(0.9063);649(0.9028)	1
1417622_at	A	Slc12a2	337(0.9828)	0
1417629_at	A	Prodh	537(0.9722)	1
1417633_at	A	Sod3	114(1);298(0.9583);112(0.9566);113(0.9493);566(0.9444)	1
1417634_at	A	Sod3	298(1);61(0.9861);231(0.9667)	1
1417639_at	A	Slc22a4	495(0.9074)	1
1417640_at	A	Cd79b	70(1);266(1);69(0.9881);68(0.9819);66(0.9769);436(0.9752);115(0.9636);183(0.9613);39(0.9583);768(0.9583);820(0.9447);192(0.942);59(0.9372);58(0.9318);837(0.9298);466(0.9276);230(0.9258);513(0.925);447(0.9205);640(0.9203);787(0.9074);87(0.9048);499(0.9033)	1
1417646_a_at	A	Snx5	136(0.9264);576(0.9264)	0
1417656_at	A	Mybl2	651(1);547(0.9993);414(0.9968);265(0.9867);45(0.9688);802(0.9638);44(0.9065);512(0.9023)	1
1417657_s_at	A	Dnajc2	518(0.9135)	0
1417660_s_at	A	Vps29	614(0.9683);485(0.9655);488(0.9339)	0
1417663_a_at	A	Ndrg3	232(1);151(0.971);584(0.9652);860(0.9491);489(0.9444);507(0.9306)	1
1417664_a_at	A	Ndrg3	232(0.9931);1(0.9703);151(0.9674);860(0.9583);507(0.9444);302(0.9291);489(0.9167)	1
1417674_s_at	A	Golga4	79(0.9815);47(0.9583);831(0.9375)	0
1417679_at	A	Gfi1	532(0.9798);533(0.955);352(0.9545);743(0.9537);531(0.9336);220(0.9241);778(0.9143);224(0.9108);723(0.91);14(0.9075);796(0.906);427(0.9053);221(0.9028)	1
1417681_at	A	Nudt21	712(0.9359);756(0.9107)	0
1417689_a_at	A	Pdzk1ip1	506(0.9722)	1
1417691_at	A	Bin3	593(0.9762)	0
1417693_a_at	A	Gab1	372(0.9192);802(0.9127);371(0.9067)	1
1417694_at	A	Gab1	265(0.9582);802(0.9528);414(0.9341);372(0.9336);371(0.9255);98(0.9114)	1
1417695_a_at	A	Soat1	653(0.9312)	1
1417697_at	A	Soat1	47(0.9167)	0
1417700_at	A	Rab38	132(0.994);402(0.9722);410(0.9722);36(0.9479);165(0.9384);650(0.9074)	1
1417703_at	A	Pvrl2	337(0.944);563(0.9289)	1
1417707_at	A	B230342M21Rik	436(0.9068)	0
1417709_at	A	Cyp46a1	432(0.9375)	0
1417712_at	A	Eif2s2	651(0.9039);71(0.9007)	0
1417713_at	A	Eif2s2	651(0.9312)	0
1417714_x_at	A	Hba-a1	88(0.9848);118(0.9821);119(0.9681);42(0.9676);41(0.9565);166(0.9565);87(0.9545);8(0.9352);86(0.9148);724(0.9021)	1
1417715_a_at	A	Got2	666(0.9389)	0
1417721_s_at	A	Laptm5	827(0.9807);190(0.974);646(0.9567);325(0.9524);146(0.9432);34(0.9394);615(0.9333);592(0.9264);685(0.9242);170(0.9141);224(0.9141);404(0.913);797(0.913);753(0.9109);352(0.9107);431(0.9107);532(0.9091);647(0.9058);847(0.9058);330(0.9028)	1
1417723_at	A	Ube2j1	84(0.9688)	0
1417724_at	A	Thoc4	539(0.9085)	1
1417726_at	A	Sssca1	666(0.9148)	0
1417727_at	A	Sfrs9	666(0.9323)	0
1417730_at	A	Ext1	338(0.9063)	0
1417731_at	A	Pqbp1	232(1);489(0.9722);507(0.9028)	1
1417737_at	A	Mrps31	390(0.9233);600(0.9233);370(0.9064);369(0.9058);491(0.9058);518(0.9058);806(0.9028)	1
1417741_at	A	Pygl	721(0.9623);200(0.9583);271(0.9541);247(0.9352);589(0.9221);262(0.9188);656(0.9167);268(0.9156)	1
1417744_a_at	A	Ralb	11(0.9028)	0
1417745_at	A	Cpn1	83(0.9583)	0
1417746_at	A	Cplx1	763(0.9208);676(0.9125)	0
1417747_at	A	Cplx1	676(0.9083)	0
1417749_a_at	A	Tjp1	117(0.9861);514(0.931)	0
1417750_a_at	A	Slc25a37	41(0.9891);42(0.9861);166(0.972);8(0.9583);754(0.9231);118(0.9207);119(0.9101)	1
1417751_at	A	Stk10	685(0.9978);146(0.9962);847(0.9529);827(0.9444);550(0.9386);39(0.9306);190(0.9286);34(0.9177);513(0.9083);411(0.9028)	1
1417753_at	A	Pkd2	27(0.9643);396(0.958);514(0.9483);869(0.9462);510(0.9271);645(0.9167);38(0.9044);670(0.9042);91(0.9012)	1
1417756_a_at	A	Lsp1	837(0.99);768(0.9815);68(0.9746);436(0.9596);881(0.9511);69(0.9486);468(0.9271);875(0.9236);287(0.9188);438(0.912);785(0.9039)	1
1417758_at	A	Itga2b	308(0.9907);120(0.9903);121(0.9739);591(0.9638);35(0.9394);817(0.9236);650(0.9213);164(0.9159)	1
1417760_at	A	Nr0b1	611(0.9238)	0
1417762_a_at	A	Rpl8	518(0.9325)	0
1417767_at	A	1810044O22Rik	489(0.9167);485(0.9138)	0
1417772_at	A	Grhpr	127(0.9899);597(0.9748);52(0.9551);756(0.9509);48(0.9375);98(0.9332);455(0.9058);507(0.9028);588(0.9015)	1
1417773_at	A	Nans	46(0.9093)	1
1417774_at	A	Nans	145(0.9306)	1
1417777_at	A	Ltb4dh	32(0.9792);104(0.9167)	0
1417780_at	A	Lass4	89(0.9583)	0
1417782_at	A	Lass4	465(0.9417)	0
1417785_at	A	Pla1a	3(0.9942);123(0.9819);549(0.9769);799(0.9491);207(0.9412);25(0.9384);145(0.9167);124(0.9028);284(0.9022)	1
1417786_a_at	A	Rgs19	427(0.9792);58(0.928);821(0.925);805(0.9239);141(0.9221);638(0.9205);757(0.9182);177(0.917);14(0.9138);586(0.913);436(0.9099)	0
1417788_at	A	Sncg	561(0.9917)	1
1417789_at	A	Ccl11	82(0.987);207(0.977);3(0.9739);124(0.9722);857(0.9719);5(0.9653);123(0.9638);284(0.9493);206(0.9348);733(0.9348);577(0.9227);799(0.9167);145(0.9097);25(0.9058)	1
1417790_at	A	Dok1	338(0.9688);452(0.9531);56(0.9444);703(0.9417)	1
1417793_at	A	Iigp2	674(0.9833);879(0.925)	1
1417794_at	A	Zfp261	835(0.9444)	1
1417795_at	A	Chl1	425(0.9094)	0
1417812_a_at	A	Lamb3	125(0.971);606(0.9686);193(0.9457);386(0.9437);739(0.9239);387(0.9227);461(0.9217);143(0.9213)	1
1417815_a_at	A	Tde1	533(0.9802);531(0.9574);505(0.9167);506(0.9097);534(0.9045);778(0.902);220(0.9003)	1
1417818_at	A	Wwtr1	338(0.9896);56(0.9861);703(0.975);670(0.9383);50(0.9272);391(0.9259);205(0.9112);514(0.9095)	1
1417821_at	A	D17H6S56E-5	447(0.9621);466(0.9529);85(0.9394);87(0.9177);88(0.9109);220(0.9063)	1
1417822_at	A	D17H6S56E-5	778(0.9442);85(0.9379);220(0.9241);534(0.9227);135(0.9163);186(0.9048)	1
1417823_at	A	Gcat	390(0.9068);600(0.9068)	0
1417825_at	A	Esd	32(1);104(0.9167);383(0.9083)	1
1417827_at	A	Ngly1	656(0.942);195(0.9412);181(0.9331);211(0.9239);849(0.9221)	1
1417828_at	A	Aqp8	47(1);126(0.9259);2(0.9028)	1
1417829_a_at	A	Rab15	134(0.9167);269(0.9058)	1
1417837_at	A	Phlda2	390(0.9806);600(0.9806);491(0.9662);369(0.9641);48(0.9559);127(0.9526);597(0.9352);52(0.9244);455(0.9237);518(0.9219);756(0.9129)	1
1417839_at	A	Cldn5	32(1);139(0.9881);104(0.9583);603(0.9167)	1
1417842_at	A	Caml	338(0.9688)	0
1417845_at	A	Cldn6	127(1);597(0.9817);52(0.9641);756(0.9583);48(0.9544);98(0.9415);576(0.9307);371(0.9282);455(0.9213);372(0.9185);588(0.9096)	1
1417847_at	A	Ulk2	263(1);318(0.9833);320(0.9213)	0
1417850_at	A	Rb1	622(0.9855);505(0.9352);393(0.9348);609(0.9275);176(0.9097);483(0.9083)	1
1417852_x_at	A	Clca1	738(1);413(0.9583);128(0.9097)	1
1417859_at	A	Gas7	17(0.9028)	1
1417862_at	A	A830059I20Rik	711(0.9819);150(0.9732);470(0.9491);542(0.9292);631(0.9091);99(0.9064)	1
1417865_at	A	Tnfaip1	337(0.9267)	0
1417868_a_at	A	Ctsz	21(0.974);487(0.9561);136(0.9437);486(0.9351);666(0.9236)	1
1417869_s_at	A	Ctsz	21(0.9957)	0
1417870_x_at	A	Ctsz	21(0.961);136(0.9437);487(0.9386);666(0.9345);486(0.9264);235(0.9064)	1
1417872_at	A	Fhl1	43(0.9431);362(0.9427);581(0.9293);514(0.9267);614(0.9244)	1
1417874_at	A	Tmem9b	861(0.913)	1
1417875_at	A	Ddx50	47(0.9167)	0
1417876_at	A	Fcgr1	821(0.9833)	0
1417878_at	A	E2f1	200(0.9491)	0
1417879_at	A	Nenf	100(1);55(0.963)	1
1417881_at	A	Slc39a3	318(0.9375);263(0.9298);334(0.9239)	0
1417883_at	A	Gstt2	65(0.9583)	1
1417884_at	A	Slc16a6	8(0.912);392(0.9026)	1
1417886_at	A	1810009A15Rik	632(0.9583)	0
1417887_at	A	1110055N21Rik	349(0.9306)	0
1417888_at	A	Trim13	414(0.9845);651(0.9786);547(0.972);265(0.9675);802(0.9509);45(0.9424);44(0.9052)	1
1417889_at	A	Apobec2	10(0.9653);83(0.9306)	1
1417891_at	A	Spsb3	887(0.9444)	1
1417892_a_at	A	Sirt3	410(0.9676);110(0.9401);164(0.9362);165(0.9167);170(0.9158);72(0.9028)	1
1417894_at	A	Gpr97	72(1);225(1);868(1);130(0.9927);352(0.9903);170(0.9899);639(0.9848);778(0.9796);35(0.9784);224(0.9781);333(0.9565);419(0.9545);534(0.9485);417(0.9484);531(0.9424);859(0.9407);220(0.9375);359(0.9372);604(0.9333);532(0.9307);533(0.9233);33(0.9202);14(0.9201);813(0.9194);493(0.9167);638(0.911);807(0.9082);273(0.9074);34(0.9062);325(0.9062);545(0.9062);592(0.9062);766(0.9048)	1
1417898_a_at	A	Gzma	348(0.9942);437(0.9797);852(0.974);881(0.9592);84(0.9583);462(0.9565);192(0.9457);287(0.9333);880(0.925);820(0.9249);189(0.9239);87(0.9134);436(0.9099);673(0.9083);787(0.9074);177(0.9051);59(0.9048)	1
1417908_s_at	A	Ube2l3	23(0.9031)	0
1417910_at	A	Ccna2	131(0.9615)	0
1417911_at	A	Ccna2	131(0.9231);20(0.9124)	0
1417912_at	A	0610009E20Rik	349(0.9583)	0
1417913_at	A	2810037C03Rik	390(0.9018);600(0.9018)	0
1417914_at	A	Rap2b	336(0.9907)	1
1417916_a_at	A	Fxc1 /// 8030491N06Rik	485(0.9353)	0
1417917_at	A	Cnn1	413(0.9167)	1
1417918_at	A	Mrpl11	489(0.9722)	0
1417919_at	A	Ppp1r7	277(0.9028)	1
1417926_at	A	Luzp5	41(0.9855);42(0.9676);8(0.963);754(0.9365);28(0.9043)	1
1417929_at	A	Slc7a8	402(0.9907);132(0.9881)	1
1417930_at	A	Nab2	334(0.9864);681(0.917);770(0.9164)	0
1417931_at	A	Ndst2	285(0.9074)	1
1417932_at	A	Il18	432(0.9097);631(0.9091)	0
1417933_at	A	Igfbp6	133(1);74(0.9964);329(0.9917);750(0.9702);566(0.9537);147(0.9384);681(0.9328);298(0.9167);799(0.912)	1
1417935_at	A	Mkrn2	89(0.9028)	0
1417936_at	A	Ccl9	33(0.9138);223(0.9134)	1
1417937_at	A	Dact1	318(0.9958);301(0.9286)	1
1417938_at	A	Rad51ap1	42(0.9676)	0
1417945_at	A	Pou5f1	151(1);390(0.9606);600(0.9606);240(0.9583);491(0.9536);369(0.9423);370(0.9342);518(0.9332);48(0.9279);71(0.9257);127(0.9231);860(0.9074);597(0.9063);89(0.9028);52(0.9019);512(0.9008)	1
1417946_at	A	Abhd3	425(0.9167)	0
1417949_at	A	Ilf2	756(0.904)	0
1417950_a_at	A	Apoa2	630(0.9074)	1
1417951_at	A	Eno3	83(0.9861)	0
1417952_at	A	Cyp2j6	7(0.9323);425(0.9203);258(0.913)	1
1417954_at	A	Sst	763(0.9792);676(0.9292);856(0.9083)	0
1417957_a_at	A	Tspan1	134(0.9722);629(0.9457);47(0.9236);606(0.9227)	1
1417959_at	A	Pdlim7	488(0.9539);514(0.9397)	0
1417960_at	A	Cpeb1	703(0.9083)	1
1417961_a_at	A	Trim30	135(0.9978);427(0.9583);766(0.9536);58(0.9527);438(0.9491);86(0.9432);223(0.9427);68(0.942);33(0.9395);778(0.9374);314(0.9304);34(0.9278);868(0.9258);85(0.9242);14(0.9232);466(0.9226);436(0.9193);186(0.9182);785(0.9176);316(0.9167);428(0.9167);730(0.9163);872(0.9146);876(0.913);398(0.9094);141(0.9091);59(0.9069);69(0.9051)	1
1417962_s_at	A	Ghr	340(0.9167);475(0.9148)	1
1417965_at	A	Plekha1	684(0.9191)	0
1417967_at	A	Mms19l	337(0.9224);666(0.9214)	0
1417968_a_at	A	Mbd1	132(0.994);36(0.9167);801(0.9155)	1
1417970_at	A	Atp5s	835(0.9028)	1
1417972_s_at	A	Pop5	71(0.9285);756(0.9092)	0
1417977_at	A	Eif4e3	140(0.9815);223(0.9354);33(0.9318);593(0.9286);189(0.9239);34(0.9206);224(0.9158);638(0.911);177(0.9091);868(0.9062);437(0.9014)	1
1417978_at	A	Eif4e3	39(0.9722);820(0.9447);852(0.9375);427(0.9356);436(0.9348);757(0.9309);787(0.9259);586(0.9203);805(0.9174);141(0.9113);146(0.9072);192(0.9058)	1
1417979_at	A	Tnmd	891(0.9583);367(0.9457);128(0.9097)	1
1417980_a_at	A	Insig2	356(0.9289);541(0.9114);831(0.9097)	1
1417981_at	A	Insig2	831(0.9583)	0
1417982_at	A	Insig2	47(0.9861);810(0.963);888(0.9524);79(0.9352);602(0.9292);2(0.9167)	1
1417986_at	A	Nrarp	711(0.9058)	0
1417995_at	A	Ptpn22	719(0.9719);58(0.9697);314(0.9681);673(0.9583);222(0.9537);254(0.942);59(0.9394);501(0.9394);672(0.9379);459(0.9209);84(0.9167);649(0.9167);500(0.903)	1
1417999_at	A	Itm2b	483(1);308(0.912);402(0.9028)	1
1418000_a_at	A	Itm2b	483(1);202(0.9623)	1
1418003_at	A	1190002H23Rik	522(0.9306)	1
1418007_at	A	1810007M14Rik	615(0.9768);405(0.9723);404(0.9674);843(0.9537);616(0.9417);886(0.9028)	1
1418010_a_at	A	Sh3glb1	664(0.925)	1
1418011_a_at	A	Sh3glb1	73(0.9844);318(0.9375);334(0.9266);19(0.9197);31(0.9167);263(0.9097)	0
1418012_at	A	Sh3glb1	318(0.95)	0
1418013_at	A	Cml1	162(0.9097)	1
1418014_a_at	A	B4galt1	136(1)	0
1418019_at	A	Cpd	263(0.9666);320(0.9259)	0
1418021_at	A	C4	137(0.9954);61(0.9722);231(0.9583);296(0.9028)	1
1418025_at	A	Bhlhb2	212(0.9667);331(0.9583);308(0.9306);402(0.9213)	1
1418026_at	A	Exo1	71(0.9132);390(0.9118);600(0.9118);756(0.907)	0
1418028_at	A	Dct	258(0.9203);185(0.9028)	1
1418030_at	A	Slco3a1	645(0.9464);237(0.9306)	1
1418039_at	A	Rabl3	117(0.9306)	0
1418042_a_at	A	Abcc5	494(0.9167)	1
1418049_at	A	Ltbp3	102(1);147(1);780(0.9844);583(0.9814);681(0.9763);590(0.9653);585(0.9583);61(0.9514);231(0.9417);75(0.9304);391(0.9259);329(0.9167);750(0.9167)	1
1418057_at	A	Tiam1	305(1);656(0.9819);721(0.9652);807(0.942);308(0.9352);35(0.9307);702(0.9246);181(0.9064)	1
1418058_at	A	Eltd1	72(1);683(0.9667);138(0.9525);273(0.9259)	1
1418059_at	A	Eltd1	72(1);683(1);273(0.9167);854(0.9167)	1
1418060_a_at	A	Mapk7	542(0.9708)	0
1418061_at	A	Ltbp2	561(0.9667)	1
1418065_at	A	Rag2	39(0.9861)	0
1418067_at	A	Cfl2	514(0.9181);444(0.9167)	0
1418069_at	A	Apoc2	12(0.9255);78(0.922)	1
1418073_at	A	Acot9	21(0.9784);136(0.9697);510(0.9167)	0
1418076_at	A	St14	568(0.9053)	1
1418080_at	A	B4galt2	263(0.9833);334(0.981);318(0.9208);770(0.9097)	0
1418084_at	A	Nrp1	279(0.9722);409(0.9236)	1
1418085_at	A	Prkcz	783(0.9861);98(0.9616);756(0.9427);588(0.9346)	1
1418090_at	A	Plvap	139(1);603(0.9917);32(0.9479);174(0.9028)	1
1418091_at	A	Tcfcp2l1	791(0.9463);610(0.9407);265(0.9324);547(0.9293);371(0.9181);802(0.9147);414(0.9108);288(0.9068);372(0.9055)	1
1418092_s_at	A	Trip10	632(0.9375);563(0.9069)	1
1418094_s_at	A	Car4	83(1);371(0.9893);127(0.9293);597(0.9123)	1
1418096_at	A	Dok3	140(0.9907);875(0.9653);287(0.9072);436(0.9037);768(0.9028)	1
1418097_a_at	A	Tpte2	410(0.9491);843(0.9167)	1
1418098_at	A	Adcy4	32(0.9792);208(0.9345)	1
1418099_at	A	Tnfrsf1b	821(0.9667);316(0.9653);649(0.9583);686(0.9328);223(0.9268);309(0.9179);468(0.9167);437(0.9014)	1
1418101_a_at	A	Rtn3	432(0.9028)	0
1418105_at	A	Stmn4	432(0.9514);631(0.9091)	0
1418110_a_at	A	Inpp5d	331(0.9881);410(0.9491);212(0.925);308(0.912);352(0.9091);366(0.9063);228(0.9034)	1
1418112_at	A	Mrpl10	666(0.9279);361(0.9148);23(0.9031)	0
1418114_at	A	Rbpsuh	678(0.9167)	1
1418116_at	A	MGI:1929890	125(0.9739);193(0.9565)	1
1418123_at	A	Unc119	247(0.9398)	0
1418124_at	A	2610318K02Rik	485(0.9698)	0
1418126_at	A	Ccl5	84(0.9896);192(0.9819);348(0.971);222(0.9676);141(0.9524);673(0.95);820(0.9368);880(0.9292);254(0.9239);109(0.9226);586(0.9203);852(0.9167);805(0.9087)	1
1418130_at	A	Dhcr24	151(0.971);489(0.9306);860(0.9213)	0
1418131_at	A	Samhd1	436(1);177(0.9723);459(0.9684);837(0.9498);141(0.9481);437(0.9449);649(0.9444);881(0.9429);314(0.942);462(0.941);672(0.9379);287(0.9362);140(0.9352);805(0.9348);586(0.9251);821(0.9167);757(0.9156);136(0.9134);69(0.913);59(0.9113);593(0.9107);68(0.9094)	1
1418133_at	A	Bcl3	758(0.9583)	0
1418136_at	A	Tgfb1i1	585(0.9917);590(0.9792);596(0.9479);102(0.9213);780(0.9063)	1
1418139_at	A	Dcx	574(0.9498);763(0.9292);345(0.9197);631(0.9091)	1
1418141_at	A	Dcx	763(0.9625);376(0.9292);856(0.9292)	0
1418143_at	A	Vps45	818(0.9444)	1
1418151_at	A	Mtmr4	157(0.9861);783(0.9444);712(0.9188);6(0.9028)	1
1418152_at	A	Nsbp1	573(0.931)	1
1418153_at	A	Lama1	47(0.9583);368(0.9348);373(0.9348)	1
1418154_at	A	BC004022	597(0.9101)	0
1418156_at	A	Kcne4	794(0.9739);389(0.9565);50(0.9412);484(0.9361);850(0.9352);480(0.9249);114(0.9167);233(0.9167);696(0.912);206(0.9022)	1
1418157_at	A	Nr2f1	142(1);199(1);853(1);841(0.9833);80(0.95);833(0.9479);840(0.9048);751(0.9028)	1
1418158_at	A	Trp63	143(0.9815)	1
1418162_at	A	Tlr4	272(0.9514)	1
1418164_at	A	Epim	42(0.9259)	0
1418168_at	A	Zcchc14	263(0.9699);318(0.9083)	0
1418169_at	A	Zcchc14	263(1);320(0.9213);318(0.9167)	0
1418170_a_at	A	Zcchc14	318(0.9792);263(0.9766);581(0.9305);514(0.9267)	0
1418171_at	A	Tceal8	43(0.9901);581(0.9793);858(0.9408);488(0.9247);614(0.922);514(0.9181);83(0.9028)	0
1418176_at	A	Vdr	93(0.913)	1
1418181_at	A	Ptp4a3	845(0.9271);539(0.9263)	1
1418183_a_at	A	Pscd1	66(0.9722);877(0.9623);68(0.9601);427(0.9583);192(0.9493);635(0.9493);70(0.9479);436(0.9379);69(0.9289);411(0.9236);586(0.9227);820(0.917);58(0.9072);876(0.9034)	1
1418184_at	A	2610019I03Rik	632(0.9167)	0
1418186_at	A	Gstt1	664(0.925)	1
1418189_s_at	A	Malat1	674(0.9417)	1
1418191_at	A	Usp18	210(0.9345);399(0.925);879(0.925)	1
1418196_at	A	Tep1	673(0.9417)	0
1418198_a_at	A	Tm9sf1	106(0.9236)	1
1418199_at	A	Hemgn	41(1);42(0.9769);166(0.972);8(0.9676);144(0.9589);292(0.9567);754(0.9532);867(0.9502);28(0.9333);466(0.9293);118(0.9258);119(0.9246);834(0.9155);724(0.9101)	1
1418203_at	A	Pmaip1	576(0.9177);483(0.9148)	0
1418206_at	A	Sdf2l1	537(0.9722)	1
1418209_a_at	A	Pfn2	99(1);423(0.9973);162(0.9792);444(0.9792);711(0.9746);528(0.961);631(0.9486);873(0.9405);432(0.9236)	1
1418210_at	A	Pfn2	711(1);99(0.9967);631(0.9881);710(0.9662);470(0.9537);73(0.9479);863(0.9417);874(0.9264);432(0.9236);423(0.913);31(0.9125);108(0.9097)	1
1418215_at	A	Mep1b	122(0.9167)	1
1418226_at	A	Orc2l	71(0.9417);349(0.9306)	0
1418227_at	A	Orc2l	349(0.9861)	0
1418228_at	A	Hirip5	632(0.9583);361(0.9127)	0
1418229_s_at	A	Hirip5	576(0.9048)	0
1418230_a_at	A	Lims1	821(0.9417)	0
1418231_at	A	Lims1	263(0.9866);318(0.9583)	0
1418232_s_at	A	Lims1	699(0.9236)	1
1418234_s_at	A	Bcas2	632(0.9167)	0
1418237_s_at	A	Col18a1	563(0.9412);581(0.9366);858(0.9315)	1
1418238_at	A	Ivd	72(0.9306);493(0.9167)	0
1418242_at	A	Faf1	390(0.9326);600(0.9326);491(0.9226);369(0.9149);518(0.9149)	0
1418245_a_at	A	Rbm9	581(0.9585);858(0.9065);337(0.9009)	0
1418249_at	A	Crcp	798(0.9083)	1
1418252_at	A	Padi2	212(1);331(0.994);308(0.9907);190(0.974);146(0.9735);211(0.9529);827(0.9517);366(0.9479);685(0.9329);615(0.9246);591(0.9239);849(0.9177);817(0.9167);532(0.9091);330(0.9074);406(0.9028);646(0.9026)	1
1418253_a_at	A	Hspa4l	510(0.9896)	0
1418257_at	A	Slc12a7	666(0.9389)	0
1418261_at	A	Syk	39(1);69(1);768(0.9907);436(0.9876);68(0.9855);266(0.9792);427(0.9773);141(0.9719);70(0.9635);805(0.9609);586(0.9517);837(0.9498);875(0.9444);757(0.9437);58(0.9413);146(0.9375);420(0.9375);881(0.9375);66(0.9352);287(0.9333);59(0.9307);14(0.9263);85(0.9227);820(0.9209);34(0.9192);77(0.9188);513(0.9167);785(0.9153);192(0.913);220(0.9077);778(0.9075);177(0.9012);352(0.901);772(0.9009)	1
1418262_at	A	Syk	68(0.9855);58(0.9811);837(0.9766);436(0.9752);266(0.9722);768(0.9722);69(0.9684);59(0.9567);881(0.9511);66(0.9491);785(0.9474);427(0.9413);192(0.9384);70(0.9375);466(0.931);880(0.9292);287(0.9246);85(0.9212);86(0.9205);141(0.9177);820(0.917);787(0.912);348(0.9101);876(0.9058);586(0.9034);39(0.9028);877(0.9014)	1
1418268_at	A	Htr3a	818(0.9167)	1
1418269_at	A	Loxl3	147(0.9891);583(0.9814);681(0.9763);329(0.9667);338(0.9479);391(0.9398);703(0.925);56(0.9167);75(0.9043)	1
1418279_a_at	A	Akap1	651(0.9727);265(0.9218);761(0.9161);414(0.905)	0
1418281_at	A	Rad51	518(0.9437);390(0.9427);600(0.9427);369(0.9248);491(0.9248);127(0.9161);131(0.914);20(0.9108);370(0.9064)	1
1418282_x_at	A	Serpina1b /// Serpina1d /// Serpina1e	148(0.9964)	1
1418283_at	A	Cldn4	149(0.9813)	1
1418284_at	A	Vps72	347(0.9833)	0
1418285_at	A	Efnb1	279(0.9722)	0
1418292_at	A	Asna1	71(0.9146);485(0.9095)	0
1418294_at	A	Epb4.1l4b	493(0.9063);72(0.9028)	0
1418295_s_at	A	Dgat1	200(0.9444);885(0.9375);593(0.9345);521(0.9317)	1
1418296_at	A	Fxyd5	181(0.9699);656(0.9674);331(0.9643);305(0.963);308(0.9537);33(0.9459);212(0.9458);702(0.9449);223(0.9366);872(0.9356);34(0.9177);868(0.9132);170(0.9074);195(0.9028);807(0.901);849(0.9004)	1
1418298_s_at	A	Dpysl4	150(1);432(0.9583);345(0.9231);542(0.9125);631(0.9091)	1
1418299_at	A	Dpysl4	542(1)	0
1418300_a_at	A	Mknk2	887(0.9514)	1
1418306_at	A	Crybb1	11(1)	0
1418313_at	A	Zfp276	338(0.9583)	0
1418314_a_at	A	MGI:1926224	383(0.925);208(0.9167)	1
1418315_at	A	Nr5a1	151(1);860(0.9167)	0
1418317_at	A	Lhx2	152(0.99);863(0.9292);470(0.912);542(0.9042)	1
1418318_at	A	Rnf128	653(0.971)	1
1418321_at	A	Dci	288(0.9193);666(0.9127);791(0.9028)	1
1418322_at	A	Crem	510(0.9479);215(0.9167)	1
1418324_at	A	Fem1b	705(0.9216);714(0.901)	1
1418325_at	A	Sephs2	758(1);576(0.9048)	0
1418326_at	A	Slc7a5	725(0.9444)	1
1418328_at	A	Cpt1b	89(0.9583)	0
1418330_at	A	Ctcf	539(0.9219)	1
1418333_at	A	Mtf1	818(0.9722)	1
1418334_at	A	AA545217	71(0.9083)	0
1418337_at	A	Rpia	533(0.9709);220(0.9658);221(0.9295);534(0.9242);682(0.9242);778(0.9224);531(0.9198);224(0.9125);532(0.9048);85(0.903)	1
1418340_at	A	Fcer1g	153(0.9865);146(0.9848);308(0.9815);685(0.9719);656(0.9674);211(0.9638);181(0.9565);212(0.9542);746(0.9444);849(0.9351);271(0.9348);195(0.9309);190(0.9156);827(0.9155);721(0.9101);838(0.9029);305(0.9028)	1
1418342_at	A	Recc1	18(0.9099)	1
1418344_at	A	Tmem8	632(0.9167)	0
1418345_at	A	Tnfsf13 /// Tnfsf12-tnfsf13	752(0.9896)	1
1418349_at	A	Hbegf	444(0.9375);519(0.9167);520(0.9167)	1
1418350_at	A	Hbegf	514(0.9353);162(0.9236);444(0.9167)	1
1418351_a_at	A	Dnmt3b	277(0.9306);600(0.9204);518(0.91)	1
1418352_at	A	Hsd17b2	47(0.9792);79(0.9259)	0
1418353_at	A	Cd5	418(0.9688)	0
1418357_at	A	Foxg1	841(0.9565);80(0.9542)	1
1418362_at	A	Zfp42	547(0.964);45(0.9521);265(0.941);802(0.9386);414(0.9347);44(0.9299)	1
1418364_a_at	A	Ftl1	835(0.9028)	1
1418369_at	A	Prim1	131(0.9412);20(0.9108)	0
1418370_at	A	Tnnc1	83(0.9306);412(0.9284);10(0.9167)	1
1418377_a_at	A	MGI:1353606	713(0.9134);712(0.9017)	0
1418379_s_at	A	Gpr124	154(0.9913);13(0.9891);701(0.9259)	1
1418380_at	A	Terf1	136(0.9351);576(0.9351)	0
1418387_at	A	4930548G07Rik	390(0.9462);600(0.9384);369(0.9283);491(0.9212);518(0.9086);127(0.9006)	0
1418389_at	A	2810453I06Rik	42(0.9028)	0
1418393_a_at	A	Itga7	155(1);156(0.9896);162(0.9653)	1
1418394_a_at	A	Cd97	331(0.9048)	0
1418396_at	A	Gpsm3	685(0.974);146(0.9564);550(0.9361);195(0.9079);586(0.9058);757(0.9054)	1
1418397_at	A	Zfp275	291(0.9028)	0
1418398_a_at	A	Tspan32	170(0.9478);533(0.9458);537(0.9444);534(0.9348);532(0.9278);130(0.9273);743(0.9233);723(0.9211);220(0.9063)	1
1418400_at	A	Larp6	784(0.9022)	1
1418401_a_at	A	Dusp16	134(0.9167)	1
1418402_at	A	Adam19	483(0.9017)	0
1418405_at	A	Hgfac	242(0.9601);243(0.9259)	1
1418406_at	A	Pde8a	210(0.9762);879(0.9417);399(0.925);504(0.925);32(0.9167)	1
1418415_at	A	Hoxb5	117(0.9861)	0
1418420_at	A	Myod1	32(1);104(0.9583);208(0.9464);643(0.9345)	1
1418422_at	A	Serpinb9g	6(1)	1
1418423_s_at	A	Serpinb9f /// Serpinb9e /// Serpinb9g /// LOC544923	6(1);157(0.9653)	1
1418436_at	A	Stx7	47(0.9583);79(0.9306)	0
1418439_at	A	D10Ertd322e	713(0.9134);712(0.9017)	0
1418440_at	A	Col8a1	767(1);476(0.9375);750(0.9167);780(0.9115)	1
1418441_at	A	Col8a1	367(0.9203)	1
1418443_at	A	Xpo1	71(0.925);756(0.9204);98(0.9023)	0
1418444_a_at	A	MGI:1891827	680(0.9028)	1
1418445_at	A	Slc16a2	106(1);510(0.9375);441(0.9074)	1
1418446_at	A	Slc16a2	391(1);61(0.9861);231(0.9667);298(0.9479);56(0.9097)	1
1418447_at	A	Golga5	684(0.9404)	0
1418448_at	A	Rras	476(0.9167)	1
1418452_at	A	Gng2	856(0.9375)	0
1418454_at	A	Mfap5	158(0.9457);648(0.9317);74(0.9022);620(0.901)	1
1418456_a_at	A	Cxcl14	104(1);160(0.9917);159(0.9818);879(0.9583);637(0.925);210(0.9167);504(0.9042)	1
1418457_at	A	Cxcl14	159(0.9964);160(0.9917);567(0.9417)	1
1418465_at	A	Ncf4	146(0.9905);685(0.9784);757(0.9642);247(0.963);805(0.9543);34(0.9466);325(0.9466);778(0.9456);220(0.9449);586(0.9444);141(0.9416);431(0.9375);195(0.9361);377(0.9361);352(0.9351);224(0.9327);140(0.9306);271(0.93);177(0.9249);592(0.9235);766(0.9211);656(0.9203);532(0.9177);849(0.9177);868(0.916);427(0.9148);262(0.9043);170(0.904);808(0.9028);531(0.901);153(0.9007)	1
1418467_at	A	Smarcd3	347(0.9333);73(0.901)	0
1418468_at	A	Anxa11	136(0.9221)	0
1418469_at	A	Nrip1	178(0.9444)	1
1418475_at	A	Scnn1b	313(0.9028)	0
1418476_at	A	Crlf1	161(0.9844);561(0.9833);596(0.9688);590(0.9306)	1
1418478_at	A	Lmo1	162(1);444(0.9167)	1
1418479_at	A	Vps54	632(0.9792)	0
1418480_at	A	Cxcl7	104(0.9583)	0
1418483_a_at	A	Ggta1	47(0.9861);126(0.9491);487(0.9474);741(0.93);740(0.9279);21(0.9221);486(0.9221);368(0.9094)	1
1418485_at	A	Slc4a3	391(0.9306);56(0.9167);703(0.9167)	1
1418486_at	A	Vnn1	79(1);163(1);203(0.9674);344(0.9583);831(0.9514);57(0.9444);47(0.9028)	1
1418488_s_at	A	Ripk4	48(0.9838);455(0.9489);576(0.9437);461(0.9188);578(0.9167)	1
1418490_at	A	Sdsl	164(0.9623);165(0.9312);650(0.9074);410(0.9028)	1
1418492_at	A	Grem2	313(1);546(0.9792);173(0.9583);172(0.9091);284(0.9022)	1
1418493_a_at	A	Snca	166(0.9969);41(0.9928);8(0.9769);42(0.9676);754(0.9164);118(0.9028)	1
1418494_at	A	Ebf2	5(1);82(0.9497);124(0.9398)	1
1418496_at	A	Foxa1	10(0.9028)	1
1418497_at	A	Fgf13	542(0.975);446(0.9063)	1
1418499_a_at	A	Kcne3	242(0.913);243(0.9028)	1
1418504_at	A	Hspa9a	337(0.9267)	0
1418506_a_at	A	Prdx2	319(0.9531);818(0.9167)	1
1418511_at	A	Dpt	167(0.9773);620(0.974);342(0.963);304(0.9587);341(0.9473);303(0.9383);207(0.9284);479(0.917);346(0.913);648(0.913);478(0.9108)	1
1418512_at	A	Stk3	675(1);237(0.9792);777(0.971);776(0.9592);272(0.9583);4(0.9167)	1
1418514_at	A	Mtf2	265(0.998);414(0.9935);651(0.9773);802(0.9735);518(0.9719);547(0.9613);611(0.9525);45(0.9251);390(0.924);600(0.924);369(0.9065);491(0.9065);131(0.9027)	0
1418515_at	A	Mtf2	600(0.9312);44(0.926);265(0.9164);802(0.9005)	1
1418516_at	A	Mtf2	265(0.9377);802(0.9354);518(0.9353);600(0.924);20(0.9202);611(0.9193);414(0.9186);390(0.9111)	0
1418518_at	A	Furin	168(1);169(1);132(0.9821);401(0.9565);416(0.9094);402(0.9028)	1
1418528_a_at	A	Dad1	888(0.9167);47(0.9028)	1
1418529_at	A	Osgep	713(0.9048)	0
1418530_at	A	Nup160	71(0.9264);390(0.924);600(0.924);756(0.9204);369(0.9065);491(0.9065);98(0.9031);518(0.9023)	0
1418532_at	A	Fzd2	321(0.9931);322(0.912)	1
1418536_at	A	LOC386462	418(0.9896);498(0.9872);222(0.9861);477(0.972);877(0.971);876(0.9565);58(0.9545);192(0.9493);686(0.9468);109(0.9405);788(0.9352);348(0.9101);635(0.9094);820(0.9091);66(0.9074);492(0.9028)	1
1418539_a_at	A	Ptpre	14(0.953);170(0.936);638(0.9337);868(0.9258);427(0.9242);719(0.9242);812(0.9236);72(0.9167);58(0.911);743(0.9048);252(0.9021)	1
1418540_a_at	A	Ptpre	170(0.9731);130(0.9418);868(0.9398);639(0.9394);352(0.9351);224(0.9276);34(0.9134);225(0.9132);333(0.9085);14(0.9013)	1
1418542_s_at	A	2810429O05Rik	576(0.9091)	0
1418543_s_at	A	D11Ertd707e	600(0.9032)	0
1418545_at	A	Wasf1	542(0.9625)	0
1418547_at	A	Tfpi2	171(1);172(0.996);733(0.9891);173(0.9815);324(0.9792);774(0.9768);206(0.9413);238(0.9365);284(0.9312);313(0.9306);105(0.9286);197(0.9197);82(0.9075);577(0.9058);508(0.9051);174(0.9028)	1
1418551_at	A	Mybpc3	11(0.9306)	0
1418560_at	A	Pdha1	337(0.9397)	0
1418563_at	A	Serbp1	323(0.9583)	1
1418570_at	A	Ncstn	154(0.9478);13(0.9312);329(0.9042)	1
1418572_x_at	A	Tnfrsf12a	483(0.9345)	0
1418578_at	A	Dgka	222(0.9306)	0
1418580_at	A	5830458K16Rik	399(0.95)	1
1418581_a_at	A	Limk2	783(1);157(0.9583);514(0.9353)	1
1418582_at	A	Cbfa2t3h	766(0.9574);220(0.9554);753(0.9527);778(0.9524);34(0.9452);352(0.9253);406(0.9213);646(0.9134);533(0.9061);728(0.9061)	1
1418587_at	A	Traf3	73(0.9219);446(0.9063)	1
1418591_at	A	Dnaja4	506(0.9514);505(0.9491);622(0.9239);176(0.9231)	1
1418599_at	A	Col11a1	767(0.9583);60(0.9014)	1
1418600_at	A	Klf1	42(0.9537);29(0.9239)	1
1418601_at	A	Aldh1a7	57(0.9722)	0
1418603_at	A	Avpr1a	178(0.9444)	1
1418604_at	A	Avpr1a	178(0.9514)	1
1418606_at	A	Hoxd10	425(0.9783);779(0.903);482(0.9028)	1
1418612_at	A	Slfn1	437(0.9768);462(0.9752);177(0.9605);821(0.9583);360(0.9565);649(0.9537);189(0.9203);140(0.9167);593(0.9167);200(0.912);316(0.9028)	1
1418615_at	A	Astn1	631(0.9012)	0
1418616_at	A	Mafk	845(0.9375)	1
1418621_at	A	Rab2	5(0.9861);879(0.9167)	1
1418622_at	A	Rab2	263(0.9666);334(0.962);320(0.9398);291(0.9375)	0
1418625_s_at	A	LOC14433 /// LOC268353 /// 3000002C10Rik /// LOC380687 /// AK190093 /// LOC382043 /// Gapdh /// LOC4	485(0.9138)	0
1418626_a_at	A	Clu	179(1);180(0.9931);300(0.9652);356(0.9447);888(0.9167)	1
1418627_at	A	Gclm	32(0.9375);664(0.9333)	1
1418629_a_at	A	NULL	539(0.9308)	1
1418633_at	A	Notch1	446(0.9896)	1
1418634_at	A	Notch1	446(1);483(0.9432);652(0.9091)	1
1418637_at	A	Etv3	541(0.9106)	0
1418640_at	A	Sirt1	89(1)	0
1418641_at	A	Lcp2	305(1);181(0.9866);656(0.9783);331(0.9643);743(0.9603);639(0.9602);721(0.9507);224(0.9495);170(0.9428);532(0.9423);849(0.9329);330(0.9259);212(0.925);308(0.9213);211(0.9203);533(0.9193);808(0.9167);225(0.9153);723(0.91);796(0.9071);838(0.9029);146(0.9015)	1
1418643_at	A	Tspan13	330(0.9861);404(0.9783);331(0.9643);405(0.9605);804(0.9565);616(0.9375);481(0.9333);366(0.9271);843(0.9213);573(0.9181)	1
1418648_at	A	Egln3	47(0.9444);79(0.9259)	0
1418649_at	A	Egln3	125(0.9681);182(0.9601);79(0.9491);47(0.9444)	1
1418652_at	A	Cxcl9	104(0.9375)	0
1418655_at	A	Galgt1	183(0.9865);537(0.9583);58(0.9432);59(0.9199);719(0.9156);545(0.9016)	1
1418656_at	A	Lsm5	489(0.9028)	0
1418665_at	A	Impa2	713(0.9394);712(0.9359);651(0.9104)	0
1418666_at	A	Ptx3	114(0.9514);298(0.9063)	1
1418670_s_at	A	NULL	654(0.9491)	1
1418672_at	A	Akr1c13	410(0.9815);762(0.9084)	1
1418673_at	A	Snai2	199(0.9028)	0
1418674_at	A	Osmr	184(0.9924);114(0.9236);160(0.9008)	1
1418675_at	A	Osmr	891(0.9028)	1
1418690_at	A	Ptprz1	345(0.9933);676(0.9542);574(0.9331);631(0.9091)	1
1418698_a_at	A	Fech	42(0.9583);41(0.9384);8(0.9167)	0
1418699_s_at	A	Fech	41(1);42(0.9861);8(0.9722);754(0.9231);166(0.9161)	1
1418703_at	A	Rbms1	136(0.9697);596(0.9375);750(0.9286)	1
1418706_at	A	Slc38a3	89(0.9583);765(0.9158)	1
1418711_at	A	Pdgfa	576(0.9004)	0
1418712_at	A	Cdc42ep5	43(0.9431);563(0.9338);581(0.9293);614(0.9293);858(0.9019)	1
1418722_at	A	Ngp	521(0.9876);189(0.9855);186(0.9673);253(0.9616);462(0.9596);14(0.953);140(0.9444);200(0.9398);437(0.9391);187(0.9387);261(0.938);252(0.9301);250(0.9236);188(0.9217);234(0.9207);85(0.9136);535(0.9091);287(0.9043);466(0.904);58(0.9015);427(0.9015)	1
1418724_at	A	Cfi	602(0.9875);57(0.9583);79(0.9444);344(0.9236);831(0.9097)	1
1418726_a_at	A	Tnnt2	412(0.9258);279(0.9167);582(0.9167);9(0.9014)	1
1418727_at	A	Nup155	131(0.9163)	0
1418733_at	A	Twist1	74(0.9928);388(0.9449);799(0.9352);133(0.9164);566(0.9074);100(0.9058)	1
1418735_at	A	Krt2-4	79(1);344(0.9792);57(0.9722);831(0.9444);269(0.9239)	1
1418736_at	A	B3galt3	5(0.9028)	0
1418737_at	A	Nudt2	485(0.9095)	0
1418741_at	A	Itgb7	308(1);146(0.9981);212(0.9958);190(0.9848);827(0.9614);685(0.9589);849(0.9589);615(0.9536);746(0.9444);591(0.9348);331(0.9345);211(0.9312);817(0.9167);646(0.9134);195(0.9105);181(0.9064);271(0.9058);616(0.9042);352(0.9026)	1
1418744_s_at	A	MGI:1930803	527(0.9449);517(0.9259);653(0.9058)	1
1418745_at	A	Omd	93(0.9167)	1
1418747_at	A	Sfpi1	220(0.9554);352(0.9545);224(0.9529);778(0.9415);251(0.9394);638(0.9394);419(0.9375);34(0.9365);592(0.9351);728(0.9312);813(0.9277);85(0.9273);14(0.9216);766(0.9123);532(0.9091);533(0.9074);325(0.9033)	1
1418749_at	A	BC003498	402(0.9676);132(0.9286)	1
1418750_at	A	Plxnb3	426(0.9722)	1
1418753_at	A	Gfpt2	237(0.9722);239(0.9722);434(0.9236)	1
1418755_at	A	Tbx15	114(0.9514);566(0.9398);74(0.9384);342(0.9261);25(0.913);799(0.9074);850(0.9074);548(0.9012);346(0.901)	1
1418756_at	A	Trh	860(1);151(0.9964);191(0.9913);232(0.9792);390(0.9649);600(0.9649);489(0.9583);369(0.9578);491(0.9578);127(0.9394);518(0.9346);597(0.9223);48(0.9081);52(0.9057);756(0.9003)	1
1418758_a_at	A	Pscd3	270(0.9248)	1
1418761_at	A	Igf2bp1	390(0.9749);600(0.9706);369(0.9641);491(0.9592);127(0.9441);518(0.9353);597(0.9337);48(0.9228);455(0.9156);52(0.9102);756(0.9085)	1
1418762_at	A	Daf1	843(0.963);169(0.9537);405(0.9447)	1
1418766_s_at	A	Timd2	425(0.9312)	0
1418770_at	A	Cd2	192(0.9964);66(0.9676);222(0.963);820(0.9526);411(0.9236);70(0.9219);880(0.9208)	1
1418773_at	A	Fads3	599(0.9417);624(0.9167)	1
1418774_a_at	A	Atp7a	602(0.9333);888(0.9167);79(0.9028)	1
1418778_at	A	9030408N13Rik	422(0.9541)	1
1418784_at	A	Grik5	542(0.95);347(0.9458)	0
1418790_at	A	Zfp312	811(0.942)	1
1418794_at	A	Cds2	349(0.9306)	0
1418798_s_at	A	Stk23	513(0.9083);70(0.901)	1
1418804_at	A	Sucnr1	242(0.9565);243(0.9398)	1
1418805_at	A	Sct	6(1);157(1);194(0.9815);630(0.9213);40(0.9097);782(0.9094)	1
1418806_at	A	Csf3r	604(0.9159);15(0.913)	1
1418808_at	A	Rdh5	162(1);444(0.9375)	1
1418809_at	A	Pira1	247(0.9676);849(0.9589);195(0.9514);146(0.9432);459(0.9289);570(0.9242);805(0.9196);141(0.9156);821(0.9083);649(0.9074);685(0.9048);757(0.9003)	1
1418814_s_at	A	Ndufa12	337(0.9267)	0
1418816_at	A	Chmp1b	496(0.9643);493(0.9271);84(0.9167);812(0.9167)	1
1418818_at	A	Aqp5	196(0.9722)	1
1418819_at	A	Arl10c	240(1);507(0.9861);151(0.9565);302(0.9418)	1
1418820_s_at	A	Zcchc10	576(0.9091)	0
1418822_a_at	A	Arf6	541(0.9993)	0
1418826_at	A	Ms4a6b	58(1);59(0.9697);222(0.9676);348(0.9565);876(0.9541);192(0.9493);501(0.9461);314(0.9449);673(0.9417);254(0.9384);427(0.9375);719(0.9372);14(0.9279);436(0.9255);820(0.9249);500(0.9242);877(0.9217);466(0.9209);672(0.9161);459(0.9091);785(0.9062);141(0.9048);85(0.9015)	1
1418830_at	A	Cd79a	70(1);69(0.9881);68(0.9855);66(0.9815);266(0.9722);513(0.9417);768(0.9398);39(0.9306);657(0.9099);436(0.9037);411(0.9028);420(0.901)	1
1418838_at	A	Abcd1	66(0.9583);70(0.9531);192(0.9348);266(0.9306);820(0.917)	0
1418840_at	A	Pdcd4	537(1)	1
1418842_at	A	Hcls1	84(1);352(0.9643);34(0.9625);868(0.9622);778(0.9619);766(0.9536);532(0.9509);33(0.9459);531(0.9436);427(0.9432);14(0.931);325(0.9264);592(0.9264);224(0.9259);533(0.9246);146(0.9242);646(0.9221);743(0.922);753(0.9164);872(0.9146);170(0.9141);220(0.9033)	1
1418843_at	A	Slc30a4	5(0.9444);399(0.9083);304(0.905)	1
1418847_at	A	Arg2	744(0.9306);771(0.9167)	1
1418852_at	A	Chrna1	197(0.9967);198(0.9958);32(0.9479);105(0.9441);210(0.9405);328(0.9375);92(0.9323);508(0.9289);830(0.9249);504(0.9208);104(0.9167);815(0.9083)	1
1418854_at	A	Birc2	136(0.9048)	0
1418856_a_at	A	Fanca	806(0.9306)	1
1418863_at	A	Gata4	717(0.9667);229(0.9433);78(0.9153);716(0.9125);792(0.9028)	1
1418864_at	A	Gata4	78(0.9643);12(0.9414)	1
1418866_at	A	Cyp24a1	79(1);163(0.9891);831(0.9583);344(0.9444);269(0.9384);57(0.9306);356(0.9249);47(0.9097);606(0.9034)	1
1418867_at	A	Cyp24a1	57(0.9306);831(0.9236)	0
1418872_at	A	Abcb1b	132(0.9524)	1
1418874_a_at	A	Psmd4	712(0.9103);713(0.9004)	0
1418876_at	A	Foxd1	199(0.9861);833(0.9792);93(0.9094);297(0.9028)	1
1418883_a_at	A	Pabpc1	537(0.9861)	1
1418886_s_at	A	Idh3b	89(0.9444);337(0.944);240(0.9236)	0
1418888_a_at	A	Sepx1	189(0.942);140(0.9398);200(0.9352);679(0.913)	1
1418889_a_at	A	Csnk1d	10(0.9931);83(0.9583);684(0.9319);11(0.9028)	1
1418890_a_at	A	Rab3d	247(1);808(0.9931);35(0.9329);721(0.9304);639(0.928);225(0.9256);807(0.9251);357(0.9217);359(0.9179);325(0.9163);656(0.913);431(0.9077);333(0.9039)	1
1418891_a_at	A	Rab3d	200(0.9583);885(0.9042)	0
1418892_at	A	Rhoj	27(0.9903);869(0.957);56(0.9514);580(0.9459);91(0.9387);670(0.9302);737(0.9215);703(0.9167);205(0.9112);275(0.9058)	1
1418893_at	A	Pbx2	83(0.9444)	0
1418895_at	A	Scap2	360(0.9684);200(0.9352);58(0.9318);649(0.9306);462(0.9224);14(0.9216);427(0.9148);673(0.9083);437(0.9072);638(0.9015);719(0.9004)	0
1418896_a_at	A	Rpn2	485(0.9483)	0
1418906_at	A	Nubp1	89(0.9167);240(0.9097)	0
1418907_at	A	F5	200(1);473(0.9401);189(0.9348)	1
1418908_at	A	Pam	57(0.9583)	0
1418909_at	A	NULL	28(1);42(0.9861);41(0.9855);201(0.9783);29(0.971);8(0.9537);636(0.9246);754(0.9097)	1
1418911_s_at	A	Acsl4	736(0.9583)	1
1418912_at	A	Plxdc2	202(1);861(0.9384);295(0.9213)	1
1418915_at	A	1810037K07Rik	349(0.9444)	0
1418916_a_at	A	Spp2	544(0.9044)	1
1418918_at	A	Igfbp1	203(0.9638);204(0.9537);350(0.9028)	1
1418919_at	A	Sgol1	131(0.905)	0
1418924_at	A	Rassf7	127(0.9363);597(0.9352);52(0.9042)	1
1418926_at	A	Zfhx1a	108(0.9766);631(0.9565);711(0.9565);789(0.9424);99(0.9298);73(0.9271);470(0.9167)	1
1418929_at	A	Esrrbl1	199(0.9861)	0
1418932_at	A	Nfil3	114(0.9514)	1
1418933_at	A	Slc1a6	738(0.9058)	1
1418934_at	A	Mab21l2	408(0.9375);279(0.9167)	1
1418936_at	A	Maff	606(0.9034)	1
1418937_at	A	Dio2	879(0.9833);510(0.9792)	1
1418942_at	A	Ccdc2	514(0.9138)	0
1418945_at	A	Mmp3	205(1);206(1);237(1);389(0.9964);239(0.9954);3(0.9942);207(0.9923);577(0.9903);857(0.9898);313(0.9861);794(0.9652);284(0.9601);236(0.9583);850(0.9583);479(0.9506);508(0.9447);238(0.9431);830(0.9407);733(0.9402);304(0.9401);171(0.9386);774(0.9362);91(0.9348);25(0.9312);645(0.9286);324(0.9236);353(0.9221);197(0.9197);342(0.9196);4(0.912);274(0.9101);105(0.9099);696(0.9074);580(0.9048);27(0.9026);32…	1
1418947_at	A	Nek3	576(0.9004)	0
1418949_at	A	Gdf15	32(0.9896);208(0.9167)	1
1418953_at	A	Fbxo16	151(1);860(0.912);489(0.9028)	0
1418960_at	A	Phf20l1	821(0.925)	0
1418963_at	A	2310047O13Rik	684(0.9362)	0
1418969_at	A	Skp2	628(0.9167)	1
1418970_a_at	A	Bcl10	84(0.9583);593(0.9107)	0
1418971_x_at	A	Bcl10	84(0.9375)	0
1418972_at	A	Bcl10	761(0.9698)	0
1418980_a_at	A	Cnp1	555(0.9236)	1
1418981_at	A	Casp12	100(0.9348);158(0.9348);648(0.9286)	1
1418988_at	A	Pex7	361(0.9127)	0
1418989_at	A	Ctse	41(0.9928);209(0.9913);42(0.9722);754(0.9666);8(0.9583);28(0.942);166(0.9193);832(0.9167);834(0.901)	1
1418994_at	A	2410116G06Rik	651(0.9994);414(0.9877);265(0.9847);802(0.9722);547(0.948);611(0.9232);45(0.9202)	0
1418996_a_at	A	4930469P12Rik	444(0.9583);162(0.9444)	1
1418998_at	A	Kmo	222(1);254(0.9855);314(0.9768);418(0.9583);724(0.9537);348(0.9478);109(0.9464);672(0.941);459(0.917);192(0.9167);492(0.9167);500(0.9061);219(0.903);398(0.9022)	1
1419000_at	A	Cpxm2	178(0.9236)	1
1419012_at	A	Zfpm2	856(0.9583)	0
1419014_at	A	Rhag	41(0.9928);28(0.9884);42(0.9722);8(0.963);29(0.9384);754(0.9164)	1
1419015_at	A	Wisp2	624(0.9167)	1
1419018_at	A	Rhox6	630(1);782(1);157(0.9861);783(0.9861)	1
1419022_a_at	A	Eno1 /// LOC433182 /// LOC545568	614(0.9293);514(0.9095);43(0.901)	0
1419023_x_at	A	Eno1	488(0.9324);614(0.9037)	0
1419026_at	A	Daxx	18(0.9077)	1
1419027_s_at	A	MGI:1929253	418(0.9688);222(0.9167);876(0.9034)	0
1419030_at	A	Ero1l	11(1)	0
1419031_at	A	Fads2	446(0.9219)	1
1419033_at	A	2610018G03Rik	417(1);604(1);719(0.9719);576(0.961);545(0.9565);58(0.947);327(0.9412);573(0.9397);136(0.9264);273(0.9259);15(0.9227);282(0.9074);358(0.9058)	1
1419036_at	A	Csnk2a1	611(0.9108)	0
1419037_at	A	Csnk2a1	835(0.9444);361(0.9061)	1
1419050_at	A	1110002H13Rik	104(1);879(0.9583)	1
1419054_a_at	A	Ptpn21	514(0.9138)	0
1419056_at	A	Rtn2	376(0.925)	0
1419060_at	A	Gzmb	212(0.9875);308(0.9861);331(0.9821);211(0.9601);591(0.9457);330(0.9213)	1
1419062_at	A	Epb4.1l3	74(0.9493);154(0.9188)	1
1419065_at	A	5730521E12Rik	10(1);83(0.9722);11(0.9028)	1
1419066_at	A	Ier5l	681(0.9249)	0
1419067_a_at	A	Rabgef1	541(0.9547)	0
1419073_at	A	Tmeff2	335(0.9097)	1
1419075_s_at	A	Saa1	213(0.9815);214(0.9306);449(0.9028)	1
1419081_at	A	Atg10	199(1)	0
1419082_at	A	Serpinb2	239(0.9907);236(0.9375);324(0.9375);434(0.9375);237(0.9097);415(0.9072);174(0.9028)	1
1419083_at	A	Tnfsf11	215(1)	1
1419088_at	A	Timp3	681(0.9802);13(0.9565);780(0.9479);147(0.942);329(0.9417);701(0.9074);750(0.9048)	1
1419089_at	A	Timp3	780(0.9896);102(0.9676);750(0.9583);767(0.9213)	1
1419091_a_at	A	Anxa2	585(0.9917);590(0.9861);596(0.9688);161(0.9583);486(0.9307);487(0.9254);21(0.9004)	1
1419093_at	A	Tdo2	83(1)	0
1419095_a_at	A	Apom	78(0.9431)	1
1419096_at	A	Apom	78(0.9722);12(0.9646)	1
1419099_x_at	A	Stom	13(0.9167);384(0.9167)	1
1419100_at	A	Serpina3n	61(1);231(0.975);819(0.9676);218(0.9536);184(0.9217);298(0.9167)	1
1419101_at	A	Sin3a	713(0.9524);712(0.9402);684(0.9064)	0
1419103_a_at	A	Abhd6	47(0.9097)	0
1419105_at	A	Nr1h4	185(0.963);7(0.9479);258(0.942)	1
1419106_at	A	2210409E12Rik	791(1);288(0.9689)	1
1419107_at	A	Ophn1	151(1);860(0.9861);489(0.9722);232(0.9236)	0
1419108_at	A	Ophn1	151(0.9529);860(0.9444);232(0.9028)	0
1419110_at	A	Riok1	576(0.9134)	0
1419111_at	A	Ing1l	496(0.9286);812(0.9167);20(0.9155);713(0.9004)	1
1419112_at	A	Nlk	280(0.9306);283(0.9306)	1
1419114_at	A	Alg14	434(0.9167)	1
1419119_at	A	Hcst	418(0.9688);219(0.9666);314(0.9594);109(0.9464);881(0.9457);146(0.9299);672(0.9255);492(0.9236);837(0.9197);459(0.913);743(0.9114);287(0.9101);141(0.9091);311(0.9014)	1
1419120_at	A	Lyl1	220(1);221(0.9984);778(0.9932);766(0.9211);531(0.916);533(0.9153);728(0.9153);534(0.9061)	1
1419123_a_at	A	Pdgfc	143(0.9028)	1
1419125_at	A	Ptpn18	836(0.9583);532(0.9481);427(0.947);352(0.9448);14(0.942);58(0.9356);778(0.932);635(0.9275);220(0.9241);294(0.9226);533(0.922);85(0.9197);877(0.9159);868(0.9118);34(0.9091);325(0.9091);592(0.9091);170(0.9074);743(0.9074);531(0.9073);788(0.9028);876(0.901)	1
1419126_at	A	Hoxd9	117(0.9583)	0
1419127_at	A	Npy	151(0.9928);232(0.9861);489(0.9861);860(0.9769);1(0.9153)	1
1419128_at	A	Itgax	222(0.9537);192(0.9203);84(0.9167);673(0.9083)	0
1419130_at	A	Deadc1	127(0.9511);597(0.9337);756(0.9308);52(0.9177);98(0.9114);48(0.9103)	1
1419132_at	A	Tlr2	247(0.9954);746(0.9653);808(0.9097)	1
1419133_at	A	Evpl	57(0.9861)	0
1419135_at	A	Ltb	418(0.9271)	0
1419136_at	A	Akr1c18	5(0.9792);497(0.9167);799(0.9074)	1
1419140_at	A	Acvr2b	756(0.9792);98(0.9599);588(0.9274);705(0.9126)	1
1419142_at	A	Ctsr	6(1)	1
1419149_at	A	Serpine1	599(0.925)	1
1419152_at	A	2810417H13Rik	201(0.9758);189(0.942);593(0.9405);200(0.9398);754(0.9398);885(0.9375);679(0.9362);41(0.9312);28(0.9275);466(0.9242);15(0.9227);140(0.9213);870(0.9167);144(0.9155);832(0.9083);8(0.9074)	1
1419154_at	A	Tmprss2	83(1)	0
1419155_a_at	A	Sox4	376(0.9375);31(0.9208)	0
1419156_at	A	Sox4	31(0.9083)	0
1419157_at	A	Sox4	375(0.9732);376(0.9708);347(0.9583);318(0.9208)	1
1419161_a_at	A	Nox4	178(0.9167)	1
1419164_at	A	Zfp260	677(0.9026)	1
1419168_at	A	Mapk6	761(0.9007)	0
1419169_at	A	Mapk6	337(0.9224)	0
1419173_at	A	Acy1	611(0.9538);518(0.9037)	0
1419178_at	A	Cd3g	222(1);192(0.9457);109(0.9345);418(0.9167)	0
1419183_at	A	Papd4	321(0.9097)	1
1419184_a_at	A	Fhl2	13(0.9022)	0
1419186_a_at	A	St8sia4	33(0.9807);872(0.9804);223(0.9756);34(0.9654);70(0.9583);797(0.9565);146(0.9545);868(0.9482);766(0.9461);847(0.9384);550(0.9335);190(0.9286);685(0.9221);647(0.9155);827(0.913);778(0.9116);730(0.9112);646(0.9091);66(0.9074);405(0.9051);851(0.9028)	1
1419191_at	A	Hipk3	13(0.9565);384(0.9537);620(0.9219)	1
1419194_s_at	A	Gmfg	316(0.9583);532(0.9437);224(0.9411);576(0.9394);170(0.9276);821(0.925);14(0.9232);586(0.9179);427(0.9167);352(0.914);638(0.9129);685(0.9113);34(0.9091);325(0.9091);592(0.9091);868(0.9062);778(0.9034)	1
1419202_at	A	Cst7	224(1);225(1);639(0.9981);35(0.9957);650(0.9954);120(0.9928);532(0.9827);419(0.9811);164(0.9797);743(0.9775);170(0.9764);352(0.9756);121(0.9739);130(0.9655);165(0.9529);533(0.9484);110(0.9339);838(0.9339);753(0.9327);589(0.9264);331(0.9226);220(0.9211);796(0.9202);723(0.9156);531(0.9135);534(0.9106);807(0.9106);859(0.9091);591(0.9058);34(0.9033);325(0.9033);592(0.9033);410(0.9028);778(0.9007)	1
1419204_at	A	Dll1	763(0.9125)	0
1419206_at	A	Cd37	586(0.9879);192(0.9855);66(0.9722);141(0.9697);146(0.9697);427(0.9678);685(0.9654);880(0.9583);820(0.9526);85(0.9515);757(0.9514);533(0.9484);220(0.9464);70(0.9427);532(0.9423);436(0.941);743(0.9378);266(0.9375);418(0.9375);778(0.9333);837(0.9331);805(0.9326);68(0.9312);352(0.9286);77(0.9275);827(0.9275);787(0.9259);190(0.9156);222(0.912);34(0.9105);348(0.9101);58(0.9091);646(0.9091);728(0.9074);…	1
1419209_at	A	Cxcl1	226(0.9905);399(0.95);667(0.9309);92(0.9271);882(0.9185);198(0.9042)	1
1419219_at	A	Cyp4f18	805(1);141(0.9784);672(0.9503);287(0.9478);200(0.9444);377(0.9437);757(0.9361);262(0.9246);360(0.9209);462(0.9161);881(0.9103);189(0.9094);459(0.9091);586(0.9082);314(0.9072);436(0.9068)	1
1419221_a_at	A	Rgs14	685(0.9784);146(0.9754);757(0.9591);586(0.9541);195(0.9488);141(0.9329);805(0.9326);849(0.9242);247(0.912)	0
1419226_at	A	Cd96	331(1);228(0.9855);330(0.9722);404(0.9565);804(0.9565);616(0.95);615(0.9478);366(0.9375);405(0.9328);410(0.9306);843(0.9306);646(0.9242);211(0.9239);212(0.9125)	1
1419232_a_at	A	Apoa1	229(0.9756);717(0.9726);716(0.9521);78(0.9272);12(0.9121)	1
1419233_x_at	A	Apoa1	229(0.9767);717(0.9667);78(0.9577);716(0.9563);12(0.9475);11(0.9167)	1
1419235_s_at	A	Helb	72(0.9306);576(0.9177)	0
1419238_at	A	Abca7	220(0.9539);189(0.9493);287(0.942);140(0.9398);88(0.9391);778(0.9279);870(0.9275);85(0.9273);87(0.9264);86(0.9167);875(0.9167);881(0.9158);466(0.9141);200(0.9074);447(0.9053);119(0.9043);41(0.9022)	1
1419247_at	A	Rgs2	230(0.9682);183(0.9512)	1
1419248_at	A	Rgs2	785(0.9153)	0
1419252_at	A	Eps15	8(0.9352);821(0.9333);166(0.9317);118(0.9309);649(0.9213)	1
1419254_at	A	Mthfd2	240(0.9653);89(0.9583)	0
1419255_at	A	Spnb2	795(0.913);75(0.9014)	1
1419256_at	A	Spnb2	199(0.9167)	0
1419257_at	A	Tcea1	349(0.9583);761(0.9275)	0
1419258_at	A	Tcea1	651(0.9097);547(0.9087)	0
1419259_at	A	Rsu1	443(0.9722)	1
1419266_at	A	Nfyb	806(0.9028)	1
1419270_a_at	A	Dut	131(0.9276)	0
1419271_at	A	Pax6	374(0.9583);385(0.9167)	1
1419273_at	A	C80913	414(0.9205);802(0.9108);265(0.9045)	0
1419274_at	A	C80913	651(0.9721);414(0.9386);265(0.9198);547(0.9033)	0
1419279_at	A	Pip5k2a	534(0.95);181(0.9164);728(0.914);570(0.911);220(0.9077);450(0.9038);778(0.902)	1
1419281_a_at	A	Zfp259	361(0.917)	0
1419283_s_at	A	Tns1	750(0.9464);780(0.9427);102(0.9259)	1
1419292_at	A	Htra3	61(1);231(1);298(0.9375)	1
1419296_at	A	Arhgap4	837(1);881(0.9837);436(0.9814);146(0.9811);532(0.9769);533(0.9762);141(0.974);140(0.9722);287(0.971);427(0.9659);352(0.9545);805(0.9543);593(0.9524);220(0.9509);743(0.9497);586(0.9493);59(0.9481);58(0.9432);685(0.9394);785(0.9382);85(0.9379);177(0.9328);757(0.9309);459(0.9289);778(0.9265);531(0.9248);437(0.9246);314(0.9217);768(0.9213);219(0.9197);189(0.913);723(0.9122);462(0.9099);875(0.9097);34…	1
1419297_at	A	H2-Oa	876(0.9903);348(0.9826);254(0.9674);222(0.9583);192(0.9457);418(0.9375);877(0.9362);634(0.9304);66(0.9213);820(0.9209);58(0.911);427(0.9053);70(0.901)	1
1419304_at	A	T	232(0.9375);507(0.9306)	1
1419307_at	A	Tnfrsf13c	70(1);69(0.9921);657(0.9907);266(0.9861);691(0.9605);68(0.9601);768(0.9537);66(0.9444);641(0.9312);39(0.9167);513(0.9167);556(0.9167)	1
1419309_at	A	Pdpn	237(1);830(1);857(0.9974);239(0.9907);92(0.9792);581(0.9768);284(0.9674);488(0.9616);3(0.9565);313(0.9444);389(0.9384);858(0.9315);514(0.931);4(0.9259);563(0.9179)	1
1419311_at	A	Trim10	41(1);166(0.9845);42(0.9815);8(0.9722);754(0.9699);832(0.925);755(0.9048)	1
1419312_at	A	Atp2a1	104(0.9583)	0
1419315_at	A	Slamf9	70(1);66(0.9954);513(0.9417);266(0.9375);411(0.9236);641(0.9058)	1
1419327_at	A	AA415817	313(0.9861)	0
1419328_at	A	Sema4f	8(0.9815)	0
1419329_at	A	Sorbs3	580(0.9069)	1
1419330_a_at	A	Gpa33	651(0.9188)	0
1419332_at	A	Egfl6	178(0.9028)	1
1419350_at	A	Hook2	127(0.9682);52(0.9521);597(0.9505);48(0.9434);756(0.9301);455(0.9123);98(0.9114);491(0.9023)	1
1419352_at	A	0610007P06Rik	806(0.9583);756(0.9137);666(0.9017);485(0.9009)	1
1419361_at	A	Ss18	761(0.9282)	0
1419364_a_at	A	Rps7	713(0.9134);712(0.9017)	0
1419370_a_at	A	Mfap1	541(0.9392);220(0.9167)	0
1419371_s_at	A	Gosr2	56(0.9722);391(0.9676);703(0.925);61(0.9167)	1
1419374_at	A	Wbp4	541(0.9626)	0
1419376_at	A	1110018M03Rik	233(0.9583);850(0.912)	1
1419377_at	A	Med9	280(0.9583)	1
1419378_a_at	A	Fxyd2	122(1)	1
1419379_x_at	A	Fxyd2	122(1)	1
1419382_a_at	A	Dhrs4	632(1)	0
1419387_s_at	A	Muc13	164(0.9478);165(0.9094);72(0.9028)	1
1419391_at	A	Myog	104(1);32(0.9896);210(0.9643);879(0.9083)	1
1419394_s_at	A	S100a8	521(0.9783);189(0.971);140(0.9583);200(0.9398);462(0.9379);253(0.9361);234(0.9284);261(0.9236);250(0.9164);188(0.913);187(0.9111);252(0.9108);14(0.9075);262(0.9043)	1
1419398_a_at	A	Dp1	235(0.9574)	1
1419399_at	A	Mttp	864(0.9447);717(0.944);229(0.9367);706(0.9301);707(0.9242);78(0.9233);716(0.9229);53(0.9201);709(0.9141)	1
1419402_at	A	Mns1	392(0.987);608(0.9638);505(0.9491);393(0.9372);609(0.9246);622(0.9094)	1
1419405_at	A	Nmb	242(0.913)	1
1419406_a_at	A	Bcl11a	788(0.9907);58(0.9735);719(0.9502);418(0.9479);466(0.9327);294(0.9286);634(0.9217);836(0.9167);876(0.9106)	1
1419407_at	A	Hc	17(0.9167)	1
1419409_at	A	Sprrl5	313(1)	0
1419412_at	A	Xcl1	465(0.9292)	0
1419416_a_at	A	Rarg	349(1)	0
1419418_a_at	A	Morc1	759(0.9722);802(0.9651);265(0.9463);414(0.9321);45(0.9139);547(0.9093)	1
1419421_at	A	Ank1	8(1);28(0.9768);41(0.9746);42(0.9167)	1
1419428_a_at	A	Gaa	391(0.9306)	1
1419429_at	A	Cntfr	347(0.9542);542(0.9458);375(0.9431);376(0.9208)	1
1419431_at	A	Ereg	645(0.9881);236(0.9875);237(0.9861);239(0.9722);510(0.9688);775(0.9226);434(0.9097);524(0.9063)	1
1419433_at	A	Nthl1	806(0.9167)	1
1419435_at	A	Aox1	879(0.925);210(0.9226)	1
1419437_at	A	Sim2 /// LOC547289 /// LOC547335	738(0.9094)	1
1419441_at	A	Arbp	632(0.9167)	0
1419442_at	A	Matn2	61(0.9722);231(0.9417);391(0.9398);147(0.9312);102(0.912)	1
1419445_s_at	A	Sap18	485(0.9138)	0
1419449_a_at	A	Gnai2	235(0.9574)	1
1419456_at	A	Dcxr	741(0.9711);740(0.9572);565(0.9469);483(0.941);21(0.9177);46(0.9004)	1
1419457_at	A	Rgnef	47(0.9722)	0
1419458_at	A	Rgnef	125(0.9594);606(0.9396);182(0.9384)	1
1419466_at	A	Nkd2	538(0.9306)	1
1419467_at	A	Clec14a	304(0.9979);479(0.9842);733(0.9783);737(0.9607);206(0.9522);342(0.9522);205(0.9483);171(0.9463);91(0.9368);879(0.9333);207(0.9309);353(0.9221);857(0.9182);197(0.9164);27(0.9107);5(0.9097);774(0.9072);577(0.9058);284(0.9022)	1
1419468_at	A	Clec14a	213(0.9444);449(0.9352);214(0.9236)	1
1419472_s_at	A	Nudc /// Nudc-ps1	518(0.9318);600(0.9197);666(0.9039);390(0.9032)	0
1419473_a_at	A	Cck	236(1);237(1);239(1);238(0.99);737(0.9876);645(0.9821);284(0.9783);774(0.9768);171(0.9719);274(0.9652);733(0.9511);508(0.9486);830(0.9407);105(0.9379);434(0.9375);510(0.9375);4(0.9306);775(0.9286);197(0.9197);700(0.913);328(0.901)	1
1419475_a_at	A	Ehf	425(0.9094)	0
1419476_at	A	Adamdec1	57(0.9861);606(0.9686);344(0.9375);269(0.9094);125(0.9043)	1
1419480_at	A	Sell	58(1);222(1);314(1);719(0.9827);254(0.9783);59(0.9719);466(0.9646);672(0.9565);501(0.9545);85(0.95);724(0.9458);459(0.9447);109(0.9405);418(0.9375);500(0.9364);427(0.9356);438(0.9352);14(0.9342);86(0.9318);348(0.9275);398(0.9275);876(0.9275);219(0.9264);186(0.9256);447(0.9186);785(0.9085);141(0.9048);867(0.9048);545(0.9039);649(0.9028)	1
1419481_at	A	Sell	58(1);222(1);719(0.9697);314(0.9681);501(0.9646);59(0.9589);724(0.9458);500(0.9455);466(0.9428);254(0.942);459(0.9407);109(0.9345);427(0.9337);876(0.9324);14(0.9263);438(0.9259);672(0.9224);85(0.9212);192(0.9203);418(0.9167);348(0.9159);877(0.913);86(0.9091);785(0.9085);649(0.9074);436(0.9037)	1
1419484_a_at	A	Gbas	361(0.9214)	0
1419486_at	A	Foxc1	196(0.9514)	1
1419489_at	A	AW049604	631(0.917)	0
1419493_a_at	A	Tpd52	576(0.9351);487(0.9276);573(0.9181);21(0.9004);486(0.9004)	1
1419494_a_at	A	Tpd52	547(0.934);45(0.9313);414(0.9263)	0
1419499_at	A	Gpam	555(0.9236);39(0.9167)	1
1419503_at	A	Stc2	507(0.9028)	1
1419509_a_at	A	Nagk	497(0.9861)	1
1419515_at	A	Fgd2	222(0.9398)	0
1419518_at	A	Tuba8	650(0.9398);392(0.9329);121(0.9304);608(0.9034)	1
1419519_at	A	Igf1	241(0.9444)	1
1419520_at	A	Cml4	397(0.9479)	1
1419522_at	A	Zmynd19	756(0.9241);98(0.9056)	0
1419524_at	A	Tph1	243(0.9954);242(0.9891);426(0.9306)	1
1419526_at	A	Fgr	649(1);593(0.9762);316(0.9306);468(0.9167);821(0.9167);430(0.9012)	1
1419527_at	A	Comp	104(0.9583)	0
1419532_at	A	Il1r2	593(0.9643)	0
1419538_at	A	Flt3	788(0.9444);493(0.9167);72(0.9028)	1
1419540_at	A	Fthl17 /// LOC434726 /// LOC434727 /// LOC434728	6(0.9444)	1
1419543_a_at	A	Sfrs10	632(0.9375)	0
1419549_at	A	Arg1	104(0.9167)	0
1419550_a_at	A	Stk39	151(1);1(0.9794);89(0.9306);240(0.9167)	1
1419551_s_at	A	Stk39	1(0.9977);765(0.9266);151(0.9022)	1
1419554_at	A	Cd47	534(0.9894);85(0.9515);719(0.9481);170(0.9478);540(0.9389);220(0.9375);778(0.9333);466(0.931);292(0.9286);867(0.9286);533(0.9087);728(0.9008)	1
1419557_a_at	A	Tmem9	10(1);83(0.9861)	1
1419561_at	A	Ccl3	244(1);812(0.9444);427(0.9394);34(0.9365);592(0.9264);638(0.9242);496(0.9226);785(0.9199);84(0.9167);813(0.9132);58(0.9129);352(0.9058);14(0.9028)	1
1419569_a_at	A	Isg20	42(0.9722);773(0.9101);118(0.9079);755(0.9048)	1
1419573_a_at	A	Lgals1	329(0.9667);27(0.9627);483(0.9476);158(0.9384);553(0.9286);548(0.9269);565(0.9248);580(0.9177);91(0.917);100(0.9167);503(0.915);681(0.913);346(0.9106);46(0.9071)	1
1419581_at	A	Dlgh4	856(0.9333);676(0.9292)	0
1419583_at	A	Cbx4	59(0.9784);881(0.962);837(0.9431);287(0.9188)	1
1419584_at	A	AI428795	865(0.9375);19(0.913)	1
1419589_at	A	C1qr1	33(0.9691);868(0.9636);690(0.9231)	1
1419591_at	A	Mlze	449(0.9491);213(0.9074)	1
1419592_at	A	Unc5c	279(0.9028)	0
1419594_at	A	Ctsg	246(0.9941);359(0.9928);245(0.9924);251(0.9913);537(0.9861);813(0.9855);281(0.9826);252(0.9825);250(0.98);333(0.9794);16(0.9722);638(0.9678);14(0.9592);357(0.9478);604(0.9478);186(0.942);778(0.9374);531(0.9361);15(0.9324);613(0.9324);417(0.9266);273(0.9259);282(0.9259);224(0.9192);419(0.9186);358(0.913);85(0.9121)	1
1419602_at	A	Hoxa2	93(0.9638)	1
1419605_at	A	Mgl1	438(0.9537);418(0.9271);428(0.9271)	0
1419606_a_at	A	Tnnt1	104(0.9375)	0
1419609_at	A	Ccr1	247(0.9769);808(0.9653);656(0.9312)	1
1419610_at	A	Ccr1	808(0.9514);247(0.912)	1
1419615_at	A	Trpv6	606(0.9903);125(0.9681);461(0.9333);193(0.9239);739(0.9094)	1
1419627_s_at	A	Clec4n	248(0.975);104(0.9583)	1
1419631_at	A	Was	743(0.9802);39(0.9722);532(0.9711);533(0.959);146(0.9583);436(0.9565);685(0.9524);220(0.9479);69(0.9368);352(0.9351);586(0.9324);757(0.9284);723(0.9222);59(0.9221);68(0.9203);141(0.9199);592(0.9192);768(0.9167);778(0.9156);805(0.913);837(0.9097);34(0.9091);325(0.9091);531(0.9085);796(0.9083);58(0.9072);420(0.9063);85(0.9061);427(0.9053);728(0.9034);875(0.9028);177(0.9012);70(0.901);224(0.9007)	1
1419638_at	A	Efnb2	408(0.9375)	1
1419639_at	A	Efnb2	408(0.9375)	1
1419641_at	A	Purb	378(0.9306)	1
1419646_a_at	A	Mbp	729(0.9954);249(0.9861);425(0.9855);511(0.9605);669(0.9375);536(0.9115);779(0.9097);482(0.9028)	1
1419649_s_at	A	Myo1c	136(0.987);483(0.9389)	0
1419650_at	A	Zfr	291(0.9444)	0
1419651_at	A	2610200G18Rik	263(0.9632);318(0.9167)	0
1419652_s_at	A	2610200G18Rik	542(0.9417)	0
1419653_a_at	A	Ddx5	713(0.9567);712(0.9444);684(0.9149)	0
1419654_at	A	Tle3	792(0.9306)	1
1419656_at	A	Slc25a36	835(1)	1
1419657_a_at	A	Slc25a36	835(0.9722)	1
1419662_at	A	Ogn	780(0.974)	1
1419663_at	A	Ogn	55(0.9583);575(0.9379);767(0.9352);750(0.9107);780(0.9063)	1
1419665_a_at	A	Nupr1	61(0.9583);102(0.9583);231(0.925);780(0.9219);590(0.9167)	1
1419666_x_at	A	Nupr1	61(0.9792);102(0.9583);231(0.95);780(0.9219);147(0.9058)	1
1419667_at	A	Sgcb	114(0.9167)	1
1419669_at	A	Prtn3	273(0.9815);604(0.9797);15(0.9758);537(0.9722);14(0.9655);16(0.9653);250(0.96);252(0.9598);417(0.9538);282(0.9537);246(0.9466);58(0.9451);245(0.9432);638(0.9413);186(0.9375);251(0.9372);813(0.9298);359(0.9203);281(0.9196);333(0.9062);358(0.9058);719(0.9048);85(0.9045);545(0.9016)	1
1419672_at	A	Spock1	368(1);47(0.9722);126(0.963)	1
1419674_a_at	A	Dpep1	624(0.9833);114(0.9375);104(0.9167)	1
1419675_at	A	Ngfb	32(0.9896);104(0.9583);383(0.9417)	1
1419684_at	A	Ccl8	3(1);207(1);577(0.9903);342(0.987);346(0.971);479(0.9664);304(0.9628);549(0.9583);206(0.9565);123(0.9529);91(0.9447);857(0.9437);145(0.9375);353(0.9372);173(0.9352);25(0.9348);284(0.9348);580(0.9177);205(0.9132);774(0.9101);238(0.9097);546(0.9028)	1
1419686_at	A	Tsga14	151(1);860(0.9491)	0
1419690_at	A	2610002M06Rik	808(0.9375)	1
1419691_at	A	Camp	189(0.9928);462(0.9783);521(0.9783);140(0.9676);437(0.9565);200(0.9491);253(0.9463);186(0.9345);14(0.9326);177(0.9289);187(0.9289);261(0.9277);252(0.9178);875(0.9167);360(0.913);250(0.9109);234(0.9054);377(0.9054);188(0.9022)	1
1419693_at	A	Colec12	124(0.9444);145(0.9306);284(0.9094)	1
1419696_at	A	Cd4	418(0.9375)	0
1419700_a_at	A	Prom1	573(0.9267)	1
1419701_s_at	A	2700067D09Rik	418(0.9375)	0
1419703_at	A	Col5a3	338(0.9688);205(0.9587);238(0.9565);774(0.9565);171(0.954);206(0.9435);274(0.9391);124(0.9352);284(0.9312);5(0.9306);577(0.93);733(0.9239);607(0.913);145(0.9097)	1
1419705_at	A	Car5b	258(0.9239);185(0.9167);259(0.9028)	1
1419710_at	A	Nxph3	338(0.9583)	0
1419711_at	A	Cd7	222(0.9954);254(0.9928);348(0.9884);314(0.971);109(0.9657);192(0.9565);418(0.9375);881(0.9293);672(0.9255);87(0.9221);492(0.9167);219(0.9097);820(0.9091);84(0.9063);880(0.9042)	1
1419714_at	A	Cd274	616(0.9833);331(0.9821);404(0.9746);843(0.963);405(0.9486);330(0.9444);615(0.9275)	1
1419722_at	A	Prss19	576(0.9481);89(0.9306);151(0.9275)	0
1419728_at	A	Cxcl5	399(0.9833);255(0.9673);256(0.9423);210(0.9226);92(0.901);829(0.9003)	1
1419735_at	A	Csnk	260(1);257(0.9971);258(0.9964);259(0.9861)	1
1419738_a_at	A	Tpm2	413(0.9954);890(0.9449);128(0.9375);367(0.9094)	1
1419741_at	A	Supt16h	756(0.9561);98(0.9499);588(0.9233)	1
1419743_s_at	A	Carm1	514(0.9267)	0
1419745_at	A	Arhgap23	502(0.9097)	1
1419761_a_at	A	Gabpb1	494(0.9306)	1
1419762_at	A	Ubd	610(0.9526);791(0.9361)	1
1419764_at	A	Chi3l3	14(0.9937);187(0.9901);234(0.9898);261(0.9897);252(0.979);250(0.9727);377(0.9693);188(0.9674);262(0.9652);186(0.9494);245(0.9432);427(0.9394);246(0.9387);521(0.9379);805(0.9326);141(0.9286);638(0.928);140(0.9213);189(0.9203);307(0.9196);462(0.913);247(0.912)	1
1419768_at	A	Cd22	69(1);70(1);266(0.9653);768(0.9491);657(0.9379);428(0.9375);68(0.9167)	1
1419798_at	A	2610019E17Rik	725(0.9167)	1
1419803_s_at	A	Ccdc12	330(0.9259);685(0.9221);146(0.9205);539(0.9152);331(0.9107);827(0.901)	1
1419810_x_at	A	Arhgap9	649(0.963);743(0.9497);459(0.9486);593(0.9464);723(0.9322);532(0.9235);796(0.919);314(0.9159);533(0.9153)	1
1419811_at	A	D16Wsu65e	538(0.9028)	1
1419814_s_at	A	S100a1	56(1);703(0.9583);338(0.9375)	1
1419816_s_at	A	Errfi1	538(0.9653);784(0.9312)	1
1419821_s_at	A	Idh1	263(0.9699);291(0.9375);108(0.913);337(0.9095)	1
1419829_a_at	B	NULL	305(0.9815);656(0.9565);807(0.9493);702(0.9391);721(0.9391);308(0.9213)	1
1419833_s_at	A	Centd3	656(0.9783);305(0.963);308(0.9398);181(0.903)	0
1419834_x_at	A	Mark1	263(1);320(0.9954);318(0.9375)	0
1419835_s_at	A	Plec1	21(0.9957);26(0.9722);100(0.9348)	1
1419838_s_at	A	Plk4	117(0.9306)	0
1419839_x_at	A	Prp19	684(0.9234)	0
1419848_x_at	A	Tlr7	418(0.9583)	0
1419853_a_at	B	NULL	331(0.994);366(0.9583)	1
1419869_s_at	A	Hdlbp	337(0.9138)	0
1419872_at	A	Csf1r	513(0.95);852(0.9427);436(0.941);820(0.9328);177(0.913);805(0.913);39(0.9028)	1
1419873_s_at	A	Csf1r	462(0.9876);177(0.9842);852(0.9479);437(0.9362);673(0.9333);59(0.9242);360(0.9209);140(0.912);420(0.9115);436(0.9099);189(0.9094)	1
1419874_x_at	A	Zbtb16	811(0.942)	1
1419879_s_at	A	Trim25	264(0.9907);136(0.9351);483(0.9345)	1
1419898_s_at	A	Zc3h7a	492(0.9375);109(0.9345);222(0.912)	0
1419905_s_at	A	Hpgd	821(0.9333)	0
1419907_s_at	A	Fcrlm1	70(1);66(0.9907);68(0.9746);69(0.9684);513(0.9667);266(0.9583);39(0.9444);411(0.9375);657(0.9224);641(0.9094);640(0.9082);768(0.9074)	1
1419921_s_at	A	Usp7	758(0.9444)	0
1419942_at	A	Npn3	32(0.9167)	0
1419943_s_at	A	Ccnb1	414(0.927);547(0.9213)	0
1419945_s_at	A	Rab2	338(0.9583);56(0.9097);703(0.9083)	1
1419954_s_at	A	Tex27	596(0.9688)	1
1419964_s_at	A	Hdgf	131(0.9163)	0
1419971_s_at	A	Slc35a5	550(0.9463);195(0.9437);685(0.9351);821(0.9333);757(0.9309);428(0.9115)	1
1419974_at	A	Scp2	465(0.9125)	0
1419975_at	A	NULL	305(0.9074);656(0.9022)	0
1419976_s_at	A	Nfatc3	222(0.9074)	0
1419985_s_at	B	D11Ertd461e	532(0.9711);58(0.964);34(0.961);427(0.9583);788(0.9583);635(0.9493);634(0.942);876(0.9275);743(0.9259);14(0.9232);170(0.9175);533(0.9127);352(0.9123);325(0.9091);592(0.9091);85(0.9061);877(0.9043);501(0.904)	1
1419990_at	B	A830082K12Rik	845(0.9167)	1
1420004_s_at	A	Pom121	117(0.9583);409(0.9097);131(0.9027)	1
1420011_s_at	A	Xbp1	21(0.9091)	0
1420028_s_at	A	Mcm3	131(0.9525)	0
1420031_at	A	Chek1	465(0.9208)	0
1420046_s_at	A	Maf1	556(1);642(0.9917);641(0.9565);691(0.9526);887(0.9514);266(0.9167)	1
1420056_s_at	A	Ptdsr	283(0.9653);280(0.9444)	1
1420058_s_at	A	2410166I05Rik	519(1);47(0.9792);888(0.9464);520(0.9375)	1
1420061_s_at	A	AA675344	465(0.9417)	0
1420064_s_at	A	Tktl1	465(0.9167)	0
1420066_s_at	A	Cd160	465(0.9375)	0
1420081_s_at	B	D2Ertd750e	20(0.9186)	0
1420085_at	A	Fgf4	802(0.9825);265(0.9741);414(0.9548);547(0.93);45(0.9216);576(0.9004)	0
1420086_x_at	A	Fgf4	802(0.9832);265(0.9655);414(0.9483);45(0.907);547(0.9067)	0
1420088_at	A	NULL	483(0.9956);541(0.9531);39(0.9444);825(0.9063)	1
1420089_at	A	Nfkbia	760(0.9167)	1
1420091_s_at	A	Morc3	576(0.9394)	0
1420093_s_at	A	Hnrpdl	446(0.9479);299(0.9208);542(0.9083)	1
1420108_at	A	NULL	425(0.9203)	0
1420113_s_at	A	2410022L05Rik	614(0.9841);43(0.9505);581(0.9366);488(0.9293);514(0.9052)	0
1420116_s_at	A	Golph3	541(0.9201)	0
1420119_s_at	B	AU020177	136(0.9048);576(0.9048)	0
1420123_at	A	Tcta	57(0.9028)	0
1420131_s_at	A	Pttg1ip	338(0.9479)	0
1420141_at	A	AA517023	465(0.9208)	0
1420166_at	A	Dntt	294(1);788(0.9907);836(0.9792);418(0.9688);493(0.9063)	1
1420171_s_at	A	Myh9	891(0.9769);367(0.9167)	1
1420172_at	A	Myh9	367(0.971);178(0.9375);21(0.9264);136(0.9264);891(0.9259);890(0.913);413(0.9074)	1
1420174_s_at	A	Tax1bp1	541(0.9385)	0
1420176_x_at	A	Igll1	66(0.9491);70(0.9427);68(0.942);266(0.9375);724(0.9339);633(0.9264);86(0.9261);69(0.9249);39(0.9028)	1
1420177_at	A	Igll1	266(0.9028)	0
1420191_s_at	A	D16Bwg1494e	72(0.9028)	0
1420225_at	A	NULL	425(0.942)	0
1420249_s_at	A	Ccl6	267(0.9821);746(0.9306);247(0.9167);268(0.9028)	1
1420250_at	A	NULL	746(0.9375)	1
1420270_at	A	NULL	313(0.9722);793(0.9514)	1
1420272_at	A	NULL	436(1);141(0.9762);805(0.963);820(0.9605);192(0.9529);69(0.9526);586(0.9517);68(0.9457);459(0.9447);757(0.9412);837(0.9398);348(0.9362);881(0.9348);70(0.9323);287(0.9275);314(0.9246);146(0.9242);672(0.9193);66(0.912);428(0.9115);698(0.9091);787(0.9074);222(0.9028)	1
1420273_x_at	A	NULL	436(1);69(0.9802);68(0.971);837(0.9465);768(0.9398);459(0.9328);820(0.9328);70(0.9323);428(0.9323);192(0.9275);66(0.912);438(0.912);881(0.9049);177(0.9012)	1
1420277_at	B	NULL	139(1);32(0.9896);603(0.9583)	1
1420337_at	A	Gbx2	632(1)	0
1420338_at	A	Alox15	200(0.9861);885(0.9208)	0
1420342_at	A	Gdap10	843(0.9861);308(0.9167)	0
1420352_at	A	Prss22	79(0.9815);47(0.9722);343(0.9203);269(0.9167);831(0.9028)	1
1420360_at	A	Dkk1	83(0.9167);217(0.9097)	1
1420366_at	A	Spesp1	349(0.9028)	0
1420376_a_at	A	H3f3b	812(0.9236);244(0.9074)	1
1420377_at	A	St8sia2	73(0.9948);863(0.95);470(0.9398)	1
1420378_at	A	Sftpd	47(1);79(1);269(0.9928);606(0.9734);134(0.9491);2(0.9306);629(0.9239);125(0.9217);386(0.9156);831(0.9097);182(0.9058);344(0.9028)	1
1420380_at	A	Ccl2	237(0.9722);270(0.9703);733(0.9701);171(0.9693);92(0.9688);4(0.9491);399(0.9333);830(0.9289);284(0.9275);198(0.9208);774(0.9188);197(0.9164);238(0.9164);645(0.9107);105(0.9099)	1
1420382_at	A	MGI:2176230	271(1);262(0.9797);146(0.9621);140(0.9537);189(0.942);247(0.9398);721(0.9391);377(0.9361);656(0.913);200(0.912);805(0.9043);141(0.9026)	1
1420385_at	A	Gna14	242(0.9783);243(0.9537)	1
1420388_at	A	Prss12	717(0.9286);716(0.925);864(0.9175);229(0.9167);706(0.9082)	1
1420394_s_at	A	Gp49a /// Lilrb4	308(0.9861);656(0.9783);181(0.9498);305(0.9444);212(0.9375);271(0.9372);721(0.9333);146(0.928);268(0.9233);267(0.9221);331(0.9107);746(0.9028)	1
1420398_at	A	Rgs18	170(1);639(1);743(0.9934);224(0.9613);532(0.9567);330(0.9491);534(0.947);533(0.9378);225(0.9339);723(0.9311);130(0.9309);211(0.9275);35(0.9264);481(0.925);796(0.925);804(0.9239);331(0.9226);220(0.9211);308(0.9167);410(0.912);807(0.9082);702(0.9072);352(0.9058);34(0.9033)	1
1420399_at	A	Gfi1b	608(0.9517);392(0.9481);506(0.9236);609(0.9043)	1
1420407_at	A	Ltb4r1	262(0.9855);613(0.9855);189(0.9674);200(0.9537);679(0.9449);140(0.9444);307(0.9348);251(0.9329);589(0.9286);357(0.9275);377(0.9182);247(0.9167);234(0.9105);271(0.9058)	1
1420413_at	A	Slc7a11	32(0.9583);104(0.9167)	0
1420414_at	A	Hoxa11	879(0.9333)	1
1420416_at	A	Sema3a	675(1);272(0.9444);237(0.9306)	1
1420421_s_at	A	Klrb1b /// Klrb1d	84(1)	0
1420433_at	A	Taf7l	425(0.9094)	0
1420444_at	A	Slc22a3	273(0.9954);72(0.9444)	1
1420450_at	A	Mmp10	274(0.9913);275(0.9819);276(0.9763);173(0.9537);238(0.9498);284(0.9384);823(0.9352);546(0.9306)	1
1420463_at	A	MGI:1351468	331(0.9762);410(0.9583)	1
1420464_s_at	A	Pira1 /// Pira2 /// Pira3 /// Pira4 /// Pira6 /// Lilrb3 /// LOC546027	247(0.9491);721(0.9362);656(0.9239)	0
1420467_at	A	Psors1c2	277(0.9583)	1
1420472_at	A	Mtpn	320(0.9259);263(0.9231);291(0.9097)	0
1420473_at	A	Mtpn	56(0.9097)	1
1420477_at	A	Nap1l1	361(0.9083)	0
1420478_at	A	Nap1l1	361(0.9279);756(0.9018)	0
1420482_at	A	Cnnm3	736(0.9028)	1
1420484_a_at	A	Vtn	11(0.9583)	0
1420486_at	A	Nol7	89(0.9028)	0
1420494_x_at	A	Ubc	7(0.9792);258(0.9565);185(0.9167)	1
1420495_a_at	A	Vps26	199(0.9861)	0
1420499_at	A	Gch1	497(0.9236)	1
1420502_at	A	Sat1	5(1);21(0.9307)	0
1420505_a_at	A	Stxbp1	510(1)	0
1420507_a_at	A	3110031B13Rik	83(0.9583)	0
1420509_at	A	Srfbp1	611(0.9316);71(0.9278)	0
1420512_at	A	Dkk2	278(0.9711)	1
1420515_a_at	A	Pglyrp2	294(0.994);493(0.9792);836(0.9653);72(0.9583);788(0.9398)	1
1420519_a_at	A	Eral1	349(0.9028)	0
1420522_at	A	2610529H08Rik	510(0.9896)	0
1420534_at	A	Gucy1a3	7(0.9167);258(0.9167)	1
1420544_at	A	Gcet2	426(0.9028)	1
1420547_at	A	Galc	291(0.9306)	0
1420548_a_at	A	2310008H09Rik	390(0.9075);600(0.9075)	0
1420553_x_at	A	Serpina1a	148(0.9638)	1
1420557_at	A	Epha5	425(0.9529)	0
1420565_at	A	Hoxa1	117(0.9028)	0
1420570_x_at	A	Tcl1b3	494(0.9306)	1
1420571_at	A	Prlpb	6(0.9444)	1
1420572_at	A	Ms4a3	16(0.9792);282(0.9722);252(0.9615);250(0.9564);604(0.9478);245(0.947);246(0.9447);537(0.9444);358(0.942);281(0.937);417(0.9321);638(0.9299);14(0.9295);15(0.9275);359(0.9227);251(0.9199);813(0.9194);333(0.9153)	1
1420575_at	A	Mt3	631(0.9091)	0
1420579_s_at	A	Cftr	240(0.9306);507(0.9028)	1
1420582_at	A	Cd209e	465(0.9042)	0
1420583_a_at	A	Rora	215(1);5(0.9306)	1
1420590_at	A	Has1	510(0.9167);645(0.9048);237(0.9028)	1
1420598_x_at	A	Defcr-rs2	283(0.9236);280(0.9167)	1
1420602_a_at	A	Esx1	783(0.9583)	1
1420603_s_at	A	Raet1a /// Raet1b /// Raet1c /// Raet1d /// Raet1e	284(1);4(0.9769);124(0.9398);173(0.9398);5(0.9375);546(0.9375);238(0.9231)	1
1420610_at	A	Prkacb	263(0.9866);291(0.9722);320(0.9167)	0
1420611_at	A	Prkacb	285(1);132(0.9702);331(0.9643)	1
1420612_s_at	A	Ptp4a2	263(1);334(0.9321);291(0.9167)	0
1420613_at	A	Ptp4a2	146(0.9148)	0
1420614_at	A	Tcte1l	272(0.9097);751(0.9028)	1
1420616_at	A	Ash2l	265(0.9907);547(0.9853);414(0.9819);802(0.9703);485(0.9569);45(0.9486);835(0.9444);390(0.9419);600(0.9419);518(0.9332);369(0.9248);491(0.9248);756(0.9241);611(0.9108);98(0.9056);44(0.9052);127(0.9037);651(0.9032);361(0.9017)	1
1420617_at	A	Cpeb4	522(0.9097)	1
1420618_at	A	Cpeb4	319(0.9323)	1
1420619_a_at	A	Aes	19(1);334(0.9755);318(0.9708);301(0.9167);263(0.9164)	1
1420621_a_at	A	App	681(1);147(0.9928);780(0.9844);329(0.9708);102(0.963);750(0.9583);97(0.9469);13(0.9348);585(0.925)	1
1420624_a_at	A	Vamp8	129(0.9421);392(0.9351);682(0.9192);35(0.9156);136(0.9134)	1
1420629_a_at	A	Dnaja3	611(0.916)	0
1420630_at	A	8430419L09Rik	818(0.9861)	1
1420634_a_at	A	Smad2	684(0.9149);361(0.9061)	0
1420635_a_at	A	Tcirg1	686(0.944);14(0.942);223(0.9366);58(0.9223);59(0.9221);309(0.919);33(0.9176);551(0.9173)	1
1420641_a_at	A	Sqrdl	200(0.9398);286(0.9323)	1
1420643_at	A	Lfng	763(0.9292)	0
1420649_at	A	Atbf1	163(0.9601)	1
1420653_at	A	Tgfb1	703(0.9417);56(0.9375);338(0.9271)	1
1420654_a_at	A	Gbe1	32(0.9688);208(0.9583);104(0.9167)	1
1420664_s_at	A	Procr	210(1);399(0.9667);879(0.9583);32(0.9271)	1
1420669_at	A	Arnt2	763(0.9542)	0
1420671_x_at	A	Ms4a4c	436(1);724(0.9696);58(0.9602);69(0.9526);177(0.9486);459(0.9486);59(0.9416);820(0.9368);68(0.9348);501(0.9327);500(0.9288);86(0.928);466(0.9276);192(0.9203);462(0.9193);672(0.9193);420(0.9167);428(0.9167);314(0.9159);437(0.9159);427(0.9129);821(0.9083);348(0.9072);87(0.9048);837(0.903);881(0.9022);287(0.9014);70(0.901)	1
1420678_a_at	A	Il17rb	254(0.971);222(0.9213)	1
1420685_at	A	Grap2	506(0.9583)	1
1420688_a_at	A	Sgce	57(0.9861);163(0.9457);344(0.9375);79(0.9167)	1
1420692_at	A	Il2ra	406(0.9306);242(0.9022)	1
1420693_at	A	Myom1	279(0.9028)	0
1420696_at	A	Sema3c	701(0.9861);367(0.9239);891(0.9213)	1
1420697_at	A	Slc15a3	468(0.9375);438(0.9028)	0
1420699_at	A	Clec7a	177(0.9763);569(0.9723);462(0.9627);140(0.9537);805(0.937);437(0.9275);377(0.9258);436(0.9255);141(0.9221);420(0.9219);189(0.9203);821(0.9167);875(0.9097);14(0.9044);360(0.9012)	1
1420700_s_at	A	Folr4	418(0.9792)	0
1420703_at	A	Csf2ra	200(0.9259);360(0.917);462(0.9037)	0
1420704_at	A	Csf2ra	140(0.9954);724(0.9524);287(0.9507);875(0.9444);500(0.9394);189(0.9348);837(0.9298);881(0.9293);436(0.9255);177(0.913)	1
1420710_at	A	Rel	84(0.9688)	0
1420713_a_at	A	Mdfi	11(0.9444)	0
1420719_at	A	Tex15	632(0.9792);791(0.9079)	1
1420725_at	A	Tmlhe	833(0.9479);199(0.9028)	1
1420731_a_at	A	Csrp2	83(0.9028)	0
1420743_a_at	A	Ppp3cc	465(0.9792)	0
1420745_a_at	A	Ccndbp1	8(0.9676);832(0.9625);166(0.9286);755(0.9167);845(0.9063)	1
1420752_at	A	Dtx3	298(0.9063)	1
1420754_at	A	Ttf1	632(0.9583)	0
1420760_s_at	A	Ndrl	606(1);125(0.9739);461(0.9449);739(0.942);193(0.9312);143(0.9213)	1
1420764_at	A	Scrg1	289(0.9514)	1
1420765_a_at	A	Foxp3	465(0.9583)	0
1420771_at	A	Sprr2d	47(0.9931)	0
1420773_at	A	Dub1	349(0.9444)	0
1420790_x_at	A	Klra16	465(0.9833)	0
1420796_at	A	Ahrr	243(0.9398);242(0.9384)	1
1420798_s_at	A	Pcdha4 /// Pcdha6 /// Pcdha7 /// Pcdha5 /// Pcdha11 /// Pcdha10 /// Pcdha1 /// Pcdha9 /// Pcdha3 ///	574(0.9799);856(0.9458);345(0.9197)	1
1420804_s_at	A	Clec4d	290(0.9193)	1
1420811_a_at	A	Ctnnb1	614(0.9171);485(0.9138)	0
1420812_at	A	Hdac7a	334(0.9674);263(0.913);320(0.9074)	0
1420814_at	A	Gdi2	666(0.9236);485(0.9095)	0
1420816_at	A	Ywhag	761(0.9725)	0
1420817_at	A	Ywhag	761(0.9671)	0
1420818_at	A	Sla	366(0.9063)	1
1420819_at	A	Sla	146(1);685(0.9848);195(0.9744);849(0.974);532(0.9668);592(0.9668);533(0.9656);817(0.9653);728(0.9616);220(0.9598);778(0.9537);656(0.9529);170(0.9495);531(0.9436);325(0.9423);352(0.9416);181(0.9398);224(0.936);308(0.9259);311(0.9246);534(0.9227);431(0.9196);743(0.9193);34(0.9163);190(0.9156);211(0.913);827(0.9106);615(0.9101);868(0.9062);271(0.9058);721(0.9043);570(0.9034)	1
1420820_at	A	2900073G15Rik	21(0.9307)	0
1420822_s_at	A	Sgpp1	771(0.9792);540(0.9101)	1
1420824_at	A	Sema4d	146(0.9943);190(0.9805);366(0.9792);827(0.9734);685(0.9697);615(0.9681);404(0.9601);849(0.9545);646(0.9437);616(0.9417);573(0.9353);405(0.9289);330(0.9213);331(0.9167);228(0.9155);843(0.912);886(0.9097);195(0.9079);797(0.9068);211(0.9058);576(0.9048);170(0.9024)	1
1420826_at	A	Letm1	361(0.9061)	0
1420827_a_at	A	Ccng1	483(0.9694);565(0.9602);46(0.958);745(0.9345)	1
1420828_s_at	A	Ywhaq	485(0.944);761(0.9369)	0
1420833_at	A	Vamp2	318(0.9917);301(0.9524);19(0.9164)	1
1420834_at	A	Vamp2	763(0.9208)	0
1420835_at	A	Slc25a30	494(0.9167)	1
1420836_at	A	Slc25a30	678(0.9167)	1
1420838_at	A	Ntrk2	99(1);162(0.9931);444(0.9896);711(0.971);873(0.9524);631(0.9447);432(0.9306)	1
1420842_at	A	Ptprf	337(0.9138)	0
1420843_at	A	Ptprf	337(0.9181)	0
1420845_at	A	Mrps2	349(0.9722)	0
1420851_at	A	Pard6g	483(0.9301)	0
1420855_at	A	Eln	233(0.9236)	1
1420858_at	A	Pkia	763(0.9583);676(0.9458);856(0.9458)	0
1420859_at	A	Pkia	631(0.9723);711(0.9565);99(0.9431);574(0.9331);432(0.9306);73(0.9063)	0
1420861_at	A	Dctn4	199(1)	0
1420867_at	A	Tmed2	761(0.904)	0
1420870_at	A	Mllt10	713(0.9481);712(0.9359)	0
1420871_at	A	Gucy1b3	376(0.9667);375(0.9231)	1
1420872_at	A	Gucy1b3	279(0.9444)	0
1420874_at	A	Ptk9	761(0.9698)	0
1420875_at	A	Ptk9	596(0.9896);565(0.9403);483(0.9279);400(0.9261);590(0.9028)	1
1420876_a_at	A	39331	17(0.9097)	1
1420879_a_at	A	Ywhab	409(0.9583);279(0.9444)	1
1420885_a_at	A	Sez6	676(0.9167)	0
1420893_a_at	A	Tgfbr1	291(0.9514)	0
1420895_at	A	Tgfbr1	285(1);132(0.9524);331(0.9286)	1
1420898_at	A	Snap23	242(0.971);243(0.9491)	1
1420899_at	A	Rab18	761(0.9047)	0
1420900_a_at	A	Rab18	13(0.9384);154(0.9246)	1
1420901_a_at	A	Hk1	783(0.9306)	1
1420904_at	A	Il17r	200(0.9398);593(0.9286);885(0.9083);604(0.9072);417(0.9049)	1
1420905_at	A	Il17r	58(0.9621);427(0.9583);868(0.9468);14(0.9389);785(0.9291);638(0.9167);719(0.9091);135(0.9087);33(0.9073);34(0.9048);593(0.9048);224(0.9024);778(0.902);352(0.901)	1
1420907_at	A	Cd2ap	47(0.9861);576(0.9784);79(0.9769);136(0.9307);831(0.9167)	0
1420909_at	A	Vegfa	882(0.9044)	1
1420915_at	A	Stat1	821(0.9583);673(0.925)	0
1420919_at	A	Sgk3	166(0.9814);360(0.9763);200(0.9722);41(0.9565);292(0.9524);754(0.9398);885(0.9375);834(0.9275);867(0.9221);8(0.912);649(0.9074);593(0.9048);144(0.9034)	1
1420920_a_at	A	Arf1	485(0.9353);761(0.9161)	0
1420922_at	A	Usp9x	632(0.9583)	0
1420924_at	A	Timp2	681(0.9881);329(0.9792);147(0.9783);780(0.9323);750(0.9286);102(0.912)	1
1420925_at	A	Tub	763(0.9125)	0
1420928_at	A	St6gal1	66(0.9769);70(0.9688);266(0.9583);552(0.9226);826(0.9167);418(0.9063)	1
1420930_s_at	A	Ctnnal1	758(0.9306)	0
1420932_at	A	Mapk8	72(0.9444);493(0.9271)	0
1420938_at	A	Hs6st2	443(0.9491)	1
1420940_x_at	A	Rgs5	83(0.9861)	0
1420942_s_at	A	Rgs5	83(1)	0
1420947_at	A	Atrx	277(0.9028)	1
1420952_at	A	Son	266(0.9861);39(0.9722);70(0.9375);556(0.9306);691(0.9249)	1
1420953_at	A	Add1	13(0.9855);154(0.9536);384(0.9306);334(0.9293)	1
1420954_a_at	A	Add1	13(0.9094)	0
1420957_at	A	Apc	676(0.925)	0
1420959_at	A	Asph	681(0.9644);147(0.9348);74(0.913);329(0.9083)	0
1420965_a_at	A	Enc1	488(0.9493)	0
1420977_at	A	Man1a2	47(0.9097)	0
1420978_at	A	Nrf1	200(0.9815);885(0.9458);41(0.9348);754(0.9197);358(0.9058);28(0.9014)	1
1420979_at	A	Pak1	337(0.9526)	0
1420981_a_at	A	Lmo4	446(0.9219)	1
1420984_at	A	Pctp	576(0.961);573(0.9181)	1
1420985_at	A	Ash1l	70(0.9688);691(0.9407);266(0.9167)	1
1420986_s_at	A	Kif3b	235(0.9234)	1
1420994_at	A	B3gnt5	573(0.9181)	1
1420997_a_at	A	Gpi1	11(0.9167);684(0.9149)	0
1420998_at	A	Etv5	71(0.9361)	0
1421002_at	A	Angptl2	158(0.9891);648(0.9814);329(0.9708);394(0.9643);681(0.9605);147(0.9457);549(0.9444);583(0.9441);91(0.9289);620(0.9219);670(0.9205);824(0.9091);107(0.9068);451(0.9064);479(0.9032);742(0.9022)	1
1421006_at	A	Col4a6	11(0.9722)	0
[truncated: 8,402 more rows]
