# Supplementary material for: Identification of novel stem cell markers using gap analysis of gene expression data
Source: Genome Biol. 2007 Sep 17;8(9):R193. doi: 10.1186/gb-2007-8-9-r193 (PMC2375031; doi:10.1186/gb-2007-8-9-r193)
Supplement: Additional data file 2 — The meaning of the columns is identical to that given for Additional data file 1. [file gb-2007-8-9-r193-S2.txt]

PSID	MOE430 Chip	Gene Symbol	Group(Score)
1415670_at	A	Copg	596(0.927)
1415675_at	A	Dpm2	537(0.986)
1415676_a_at	A	Psmb5	731(0.972)
1415677_at	A	Dhrs1	336(0.954)
1415679_at	B	Psenen	497(0.972)
1415686_at	B	Rab14	375(0.913)
1415687_a_at	A	Psap	407(0.91)
1415687_a_at	B	Psap	407(0.91);526(1)
1415688_at	B	Ube2g1	736(0.944)
1415700_a_at	A	Ssr3	866(0.928)
1415702_a_at	A	Ctbp1	522(0.944)
1415704_a_at	B	Cdv3	323(0.958)
1415709_s_at	A	Gbf1	301(0.97)
1415710_at	A	BC038311	494(0.931);678(0.917)
1415710_at	B	BC038311	494(0.931);678(0.917);678(0.944)
1415721_a_at	A	1200013P24Rik	808(0.993)
1415721_a_at	B	1200013P24Rik	808(0.993);235(0.902)
1415723_at	A	Eif5	832(0.917);755(0.905)
1415732_at	B	Bat5	285(0.903)
1415736_at	A	Pfdn5	848(0.986);10(0.924);235(0.919)
1415738_at	A	Txndc12	6(0.917)
1415739_at	A	3100004P22Rik	539(0.944)
1415745_a_at	A	Dscr3	272(0.924)
1415746_at	A	Cic	301(0.923)
1415749_a_at	A	Rragc	598(0.981)
1415749_a_at	B	Rragc	598(0.981);598(0.972);285(0.926)
1415751_at	B	Hp1bp3	299(0.917);446(0.901)
1415758_at	A	2510002A14Rik	505(0.977);506(0.944)
1415758_at	B	2510002A14Rik	505(0.977);506(0.944);505(0.949);622(0.931)
1415778_at	A	Morf4l2	362(0.902)
1415796_at	A	Dazap2	186(0.955);766(0.912);496(0.911);728(0.909);252(0.904)
1415798_at	A	Ddr1	375(0.96)
1415800_at	A	Gja1	563(0.98)
1415803_at	A	Cx3cl1	1(0.975)
1415804_at	A	Cx3cl1	1(0.975);1(0.995);765(0.973)
1415805_at	A	Clps	629(0.92)
1415810_at	A	Uhrf1 /// LOC434907	539(0.906)
1415812_at	A	Gsn	701(0.917)
1415817_s_at	A	Cct7	370(0.914)
1415818_at	A	Anxa6	565(0.9)
1415819_a_at	A	Ppp2r1a	375(0.943)
1415820_x_at	A	Nono /// LOC434808	628(0.977);409(0.958);839(0.91)
1415821_at	A	Sdfr1	56(0.958);703(0.933)
1415822_at	A	Scd2	108(0.977)
1415823_at	A	Scd2	108(0.977);375(0.916)
1415828_a_at	A	D3Ucla1	389(0.949);3(0.916)
1415832_at	A	Agtr2	4(0.954);25(0.946);3(0.93)
1415835_at	A	Csh2	6(1);40(0.979)
1415838_at	A	Tde2	388(0.928);795(0.92);100(0.909)
1415839_a_at	A	Npm1	52(0.909);370(0.906)
1415848_at	A	Csh1	6(1)
1415851_a_at	A	Impdh2	18(0.926)
1415856_at	A	Emb	487(0.945);217(0.944);486(0.926)
1415857_at	A	Emb	487(0.945);217(0.944);486(0.926);487(0.941);486(0.905)
1415861_at	A	Tyrp1	260(0.924)
1415862_at	A	Tyrp1	260(0.924);7(0.948);258(0.917)
1415863_at	A	Eif4g2	323(0.917)
1415864_at	A	Bpgm	166(0.984);118(0.967);119(0.93)
1415865_s_at	A	Bpgm	166(0.984);118(0.967);119(0.93);166(0.988);118(0.985);88(0.954);119(0.951);293(0.911);832(0.908)
1415870_at	A	Calu	750(0.923);767(0.903);824(0.901)
1415873_a_at	A	Actr1a	446(0.911)
1415875_at	A	3010003L21Rik	731(0.917)
1415877_at	A	Dpysl3	853(0.935)
1415878_at	A	Rrm1	144(0.944)
1415890_at	A	Papss1	108(0.923)
1415894_at	A	Enpp2	736(0.917)
1415897_a_at	A	Mgst1	624(0.933)
1415904_at	A	Lpl	480(1);114(0.993);241(0.931);623(0.927);624(0.917)
1415906_at	A	Tmsb4x	692(0.92)
1415907_at	A	Ccnd3	235(0.915)
1415908_at	A	Tspyl1	496(0.935);812(0.91)
1415918_a_at	A	Tpi1	507(0.917)
1415922_s_at	A	Marcksl1	588(0.914)
1415925_a_at	A	Nup62	18(0.912)
1415927_at	A	Actc1	412(0.977);9(0.962);175(0.953);582(0.91)
1415931_at	A	Igf2	10(0.965)
1415935_at	A	Smoc2	624(0.925);599(0.917)
1415938_at	A	Spink3	12(0.974);78(0.974);229(0.904)
1415939_at	A	Fmod	24(0.968);558(0.95);561(0.95);767(0.926);557(0.916)
1415944_at	A	Sdc1	173(0.958);546(0.931);284(0.92);238(0.913);172(0.909);774(0.907);475(0.902)
1415947_at	A	Creg1	505(0.935);622(0.906)
1415949_at	A	Cpe	751(0.972);335(0.938);789(0.924);840(0.917)
1415951_at	A	Fkbp10	154(0.965);60(0.933);701(0.931)
1415956_a_at	A	Pctk1	301(0.935)
1415960_at	A	Mpo	16(1);537(1);15(0.995);282(0.986);604(0.977);273(0.963);417(0.957);252(0.949);251(0.948);250(0.945);813(0.944);245(0.943);246(0.943);186(0.942);679(0.939);358(0.935);545(0.915);359(0.911);333(0.902);327(0.9)
1415961_at	A	Itm2c	169(0.949);416(0.942)
1415965_at	A	Scd1	17(0.993)
1415966_a_at	A	Ndufv1	18(0.977)
1415971_at	A	Marcks	301(0.905)
1415972_at	A	Marcks	301(0.905);865(0.918);301(0.917)
1415973_at	A	Marcks	301(0.905);865(0.918);301(0.917);301(0.958)
1415974_at	A	Map2k2	235(0.936)
1415983_at	A	Lcp1	431(0.93);661(0.921);307(0.909);377(0.905);252(0.904)
1415989_at	A	Vcam1	780(0.932);391(0.921);102(0.912);750(0.911)
1415996_at	A	Txnip	264(0.915)
1415999_at	A	Hey1	379(0.905)
1416000_a_at	A	Prdx1	595(0.905)
1416003_at	A	Cldn11	482(0.921);729(0.903)
1416006_at	A	Mdk	10(0.931)
1416008_at	A	Satb1	788(1);294(0.988);877(0.965);836(0.944);635(0.935)
1416013_at	A	Pld3	158(0.913)
1416016_at	A	Tap1	294(0.923);138(0.917);634(0.907)
1416022_at	A	Fabp5	1(0.952);694(0.938)
1416023_at	A	Fabp3	494(0.972);52(0.922);455(0.922);705(0.911)
1416025_at	A	Fgg	148(0.906)
1416032_at	A	1110006I15Rik	384(0.935);154(0.919)
1416034_at	A	Cd24a	573(0.987)
1416035_at	A	NULL	399(0.967);105(0.966);775(0.958);830(0.953);236(0.942);197(0.923);434(0.917);92(0.911);645(0.905);296(0.903)
1416041_at	A	Sgk	116(0.905)
1416044_at	A	Fliih	235(0.936)
1416049_at	A	Gldc	588(0.952);370(0.901)
1416050_a_at	A	Scarb1	235(0.915)
1416057_at	A	Ndufb11	375(0.926)
1416069_at	A	Pfkp	835(0.917)
1416077_at	A	Adm	178(0.986);367(0.957);891(0.912)
1416088_a_at	A	Rps15	494(0.931)
1416089_at	A	Rps15	494(0.931);494(0.972)
1416094_at	A	Adam9	114(0.993);457(0.939);38(0.929);341(0.902);883(0.901)
1416102_at	A	Ywhaz	809(0.917)
1416107_at	A	Nsg2	446(1);22(0.984)
1416121_at	A	Lox	24(0.972);767(0.954);575(0.95);624(0.917)
1416123_at	A	Ccnd2	2(0.903)
1416129_at	A	Errfi1	449(0.977);226(0.942);565(0.938);667(0.919);400(0.915)
1416130_at	A	Prnp	443(0.986);295(0.926)
1416136_at	A	Mmp2	3(1);207(0.985);25(0.982);341(0.98);342(0.978);857(0.946);478(0.942);233(0.938);475(0.933);457(0.932);577(0.93);855(0.93);38(0.929);123(0.928);548(0.927);549(0.917);688(0.917);389(0.913);553(0.909);850(0.907)
1416156_at	A	Vcl	590(0.965);585(0.95);102(0.944);780(0.917)
1416159_at	A	Nr2f2	97(0.918)
1416160_at	A	Nr2f2	97(0.918);397(0.958)
1416164_at	A	Fbln5	453(0.967);55(0.958);26(0.924);566(0.912)
1416165_at	A	Rab31	363(0.973)
1416168_at	A	Serpinf1	27(1);869(0.983);548(0.968);158(0.957);38(0.953);648(0.953);503(0.941);342(0.935);91(0.933);553(0.933);100(0.931);396(0.929);620(0.922);670(0.92);824(0.909);451(0.906);549(0.903)
1416178_a_at	A	Plekhb1	249(0.979)
1416183_a_at	A	Ldh2	588(0.956)
1416184_s_at	A	Hmga1	442(0.931)
1416185_a_at	A	Adh5	588(0.928)
1416188_at	A	Gm2a	157(0.91)
1416189_a_at	A	Sec61a1	434(0.958);415(0.919);236(0.917)
1416193_at	A	Car1	16(0.993);28(0.991);29(0.982);537(0.972);282(0.958);201(0.949);358(0.942);636(0.907)
1416194_at	A	Cyp4b1	145(0.903)
1416195_at	A	MGI:1194899	753(0.925)
1416200_at	A	9230117N10Rik	61(0.931)
1416203_at	A	Aqp1	319(0.922);29(0.909);28(0.901)
1416205_at	A	Glb1	497(1)
1416211_a_at	A	Ptn	865(0.916)
1416220_at	A	Spcs1	154(0.968);384(0.954)
1416221_at	A	Fstl1	60(0.925);563(0.922);687(0.914);100(0.909);715(0.908);663(0.907)
1416225_at	A	Adh1	476(0.924)
1416236_a_at	A	Eva1	269(1);134(0.949)
1416239_at	A	Ass1	487(0.954);546(0.917);486(0.905)
1416246_a_at	A	Coro1a	186(0.915)
1416248_at	A	Nadk	46(0.962);565(0.962);745(0.95)
1416252_at	A	Stk38	875(0.951);768(0.935);420(0.917)
1416253_at	A	Cdkn2d	832(0.967);755(0.946)
1416257_at	A	Capn2	100(0.986);75(0.957);26(0.938);824(0.921)
1416258_at	A	Tk1	28(0.933)
1416268_at	A	Ets2	565(0.938)
1416272_at	A	Map2k1ip1	434(0.91);174(0.903)
1416295_a_at	A	Il2rg	872(0.992);33(0.987);646(0.987);228(0.981);647(0.973);615(0.962);135(0.959);223(0.941);797(0.935);190(0.918);616(0.917);766(0.917);814(0.909)
1416296_at	A	Il2rg	872(0.992);33(0.987);646(0.987);228(0.981);647(0.973);615(0.962);135(0.959);223(0.941);797(0.935);190(0.918);616(0.917);766(0.917);814(0.909);33(0.992);228(0.983);646(0.981);872(0.979);615(0.977);766(0.962);647(0.947);781(0.942);190(0.939);616(0.917);135(0.916);223(0.913)
1416298_at	A	Mmp9	49(0.993);752(0.927)
1416308_at	A	Ugdh	399(0.983);210(0.923);272(0.917);256(0.916)
1416313_at	A	Mllt11	863(0.938);108(0.903)
1416315_at	A	Abhd4	335(0.979);435(0.926)
1416318_at	A	Serpinb1a	419(0.972);35(0.961);807(0.944);225(0.94);808(0.931);702(0.93);589(0.922);130(0.92);838(0.903);271(0.901)
1416321_s_at	A	Prelp	780(0.969);102(0.949);750(0.94);231(0.925)
1416322_at	A	Prelp	780(0.969);102(0.949);750(0.94);231(0.925);231(0.958);780(0.938);102(0.917);61(0.903)
1416324_s_at	A	2410004N11Rik	28(0.904)
1416326_at	A	Crip1	526(0.979);264(0.954)
1416330_at	A	Cd81	594(0.968);435(0.931);703(0.925);579(0.91);56(0.903);162(0.903)
1416335_at	A	Mif	442(0.917)
1416340_a_at	A	Man2b1	746(0.993);271(0.949);591(0.931);212(0.929);445(0.919);838(0.919);431(0.914);211(0.909);807(0.908);589(0.907);644(0.907);377(0.903);130(0.902)
1416342_at	A	Tnc	546(0.986);580(0.972);91(0.96);4(0.949);342(0.948);25(0.946);3(0.942);353(0.929);670(0.914);284(0.909);207(0.9)
1416343_a_at	A	Lamp2	133(0.98);583(0.932);391(0.907);30(0.906);91(0.903)
1416344_at	A	Lamp2	133(0.98);583(0.932);391(0.907);30(0.906);91(0.903);464(0.957);884(0.95);883(0.904)
1416358_at	A	0610009O03Rik	539(0.929)
1416366_at	A	Ndufc2	1(0.979);765(0.916)
1416368_at	A	Gsta4	37(0.99);563(0.968)
1416371_at	A	Apod	624(0.967)
1416379_at	A	Panx1	446(0.911)
1416381_a_at	A	Prdx5	407(0.923)
1416382_at	A	Ctsc	402(0.977);132(0.976);36(0.958)
1416385_a_at	A	M6pr	333(0.945);359(0.932);225(0.919);644(0.917);357(0.91);762(0.908);35(0.9)
1416390_at	A	Rcbtb2	409(0.979)
1416401_at	A	Cd82	755(0.952);845(0.948);832(0.938);118(0.908);166(0.901)
1416402_at	A	Abcb10	28(0.983);29(0.942)
1416405_at	A	Bgn	38(0.995);548(0.972);869(0.957);341(0.951);342(0.95);648(0.95);158(0.949);687(0.949);478(0.948);688(0.944);503(0.939);457(0.936);553(0.935);27(0.927);587(0.916);100(0.913);451(0.903);670(0.901);824(0.901)
1416406_at	A	Pea15	440(1);108(0.923)
1416407_at	A	Pea15	440(1);108(0.923);440(0.957);301(0.911);710(0.906)
1416408_at	A	Acox1	162(1);786(0.94);156(0.901)
1416409_at	A	Acox1	162(1);786(0.94);156(0.901);710(0.918)
1416411_at	A	Gstm2	342(0.954);158(0.938);648(0.904)
1416413_at	A	Ctsj	6(1);40(1);194(0.986);157(0.917)
1416424_at	A	M6prbp1	487(0.912)
1416427_at	A	Ccni	375(0.953)
1416429_a_at	A	Cat	506(0.965);505(0.944)
1416431_at	A	Tubb6	563(0.964)
1416439_at	A	2410015N17Rik	564(0.908);370(0.901)
1416440_at	A	Cd164	260(0.958)
1416449_x_at	A	Stxbp2	573(0.935)
1416452_at	A	Oat	231(0.992);61(0.965)
1416454_s_at	A	Acta2	413(0.991);128(0.917);367(0.906)
1416455_a_at	A	Cryab	561(1)
1416464_at	A	Slc4a1	166(0.984)
1416468_at	A	Aldh1a1	319(0.932);209(0.922)
1416473_a_at	A	Nope	572(0.938)
1416479_a_at	A	Tmem14c	28(0.933)
1416482_at	A	Ttc3	375(0.953)
1416483_at	A	Ttc3	375(0.953);150(0.906)
1416484_at	A	Ttc3	375(0.953);150(0.906);375(0.923)
1416487_a_at	A	Yap1	736(0.931)
1416498_at	A	Ppic	866(0.953);475(0.908);400(0.902)
1416499_a_at	A	Dctn6	804(0.964);616(0.954);410(0.931);647(0.903)
1416500_at	A	Sacm1l	272(0.972);833(0.958)
1416507_at	A	Tmem4	93(0.909)
1416509_at	A	MGI:1914262	416(0.971);169(0.963);168(0.933);132(0.917)
1416522_a_at	A	Grcc10	235(0.936);694(0.908);375(0.906)
1416527_at	A	Rab32	808(0.903);357(0.901)
1416528_at	A	Sh3bgrl3	445(0.933);235(0.932)
1416529_at	A	Emp1	617(0.906)
1416536_at	A	Mum1	539(0.913)
1416543_at	A	Nfe2l2	56(0.965);703(0.933)
1416551_at	A	Atp2a2	582(0.924)
1416552_at	A	Dppa5	44(0.989);371(0.978);791(0.949);846(0.936);372(0.934)
1416554_at	A	Pdlim1	783(0.958);487(0.925)
1416555_at	A	Ei24	46(0.993);565(0.967);520(0.958);745(0.954);95(0.917);519(0.907)
1416556_at	A	Tspan31	842(0.972);663(0.913);63(0.912)
1416569_at	A	Actl6a	539(0.915)
1416571_at	A	Traf4	446(0.99)
1416572_at	A	Mmp14	394(0.927);158(0.913);580(0.909);391(0.903)
1416573_at	A	Pofut2	154(0.928);384(0.921)
1416579_a_at	A	Tacstd1	455(0.963);578(0.951)
1416588_at	A	Ptprn	274(0.98);296(0.944);106(0.924);236(0.921);524(0.917);275(0.906)
1416589_at	A	Sparc	563(0.979)
1416590_a_at	A	Rab34	585(1);780(0.984);795(0.964);563(0.952);27(0.935);102(0.931);75(0.928);869(0.914);396(0.905);580(0.905)
1416591_at	A	Rab34	585(1);780(0.984);795(0.964);563(0.952);27(0.935);102(0.931);75(0.928);869(0.914);396(0.905);580(0.905);780(0.984);585(0.925);583(0.907);563(0.906)
1416592_at	A	Glrx1	49(0.979)
1416593_at	A	Glrx1	49(0.979);122(0.917)
1416594_at	A	Sfrp1	384(0.968)
1416596_at	A	Slc44a4	269(0.986);134(0.963)
1416598_at	A	Glis2	96(0.903)
1416612_at	A	Cyp1b1	617(0.991);618(0.916)
1416619_at	A	4632428N05Rik	88(0.952);166(0.919);118(0.918);640(0.915)
1416621_at	A	Llglh	283(0.903)
1416625_at	A	Serping1	50(0.996);51(0.994);480(0.988);241(0.958);623(0.953);484(0.934);114(0.917);794(0.913);381(0.902)
1416627_at	A	Spint1	52(0.987);578(0.905)
1416629_at	A	Slc1a5	556(0.958);88(0.935);871(0.935);657(0.907)
1416632_at	A	Mod1	163(1);95(0.942);2(0.917);344(0.91)
1416634_at	A	5730536A07Rik	537(0.931)
1416635_at	A	Smpdl3a	540(0.956)
1416637_at	A	Slc4a2	583(0.916)
1416641_at	A	Lig1	835(0.944)
1416642_a_at	A	Tpt1p	384(0.907)
1416645_a_at	A	Afp	53(0.977);544(0.976);54(0.975);543(0.97);709(0.958);864(0.935);708(0.931);707(0.912);716(0.907)
1416646_at	A	Afp	53(0.977);544(0.976);54(0.975);543(0.97);709(0.958);864(0.935);708(0.931);707(0.912);716(0.907);53(0.971);544(0.967);54(0.96);716(0.946);543(0.945);709(0.937);229(0.921);717(0.921);708(0.909)
1416655_at	A	C1galt1c1	752(0.948)
1416662_at	A	Sardh	784(0.967);538(0.917)
1416666_at	A	Serpine2	645(0.946)
1416673_at	A	Bace2	56(1);703(0.983);391(0.949)
1416679_at	A	Abcd3	520(0.986);519(0.954)
1416683_at	A	Plxnb2	585(0.95)
1416684_at	A	Fbl /// LOC545184	507(0.958)
1416687_at	A	Plod2	126(0.912);368(0.909)
1416688_at	A	Snap91	424(0.987);423(0.973);863(0.967)
1416690_at	A	Gtpbp2	887(0.917)
1416691_at	A	Gtpbp2	887(0.917);301(0.935)
1416695_at	A	Bzrp	730(0.91)
1416700_at	A	Rnd3	469(0.917)
1416701_at	A	Rnd3	469(0.917);701(0.968);154(0.913)
1416703_at	A	Mapk14	417(0.986);604(0.977);327(0.928);333(0.927);15(0.925);225(0.924);358(0.924);813(0.911);359(0.908);419(0.903);35(0.9)
1416710_at	A	Tmem35	345(0.913)
1416714_at	A	Irf8	254(1);501(0.96);724(0.956);500(0.945);447(0.932);219(0.91)
1416718_at	A	Bcan	345(0.963)
1416722_at	A	Hmg20a	375(0.936)
1416723_at	A	Tcf4	403(0.968);526(0.927)
1416724_x_at	A	Tcf4	403(0.968);526(0.927);403(0.944);526(0.906)
1416727_a_at	A	Cyb5	664(0.933)
1416731_at	A	Top2b	748(0.938);446(0.906)
1416738_at	A	Brap	526(0.917)
1416740_at	A	Col5a1	566(0.917);475(0.914);767(0.912);382(0.911);364(0.905)
1416741_at	A	Col5a1	566(0.917);475(0.914);767(0.912);382(0.911);364(0.905);60(0.962);154(0.945);701(0.935);384(0.921)
1416743_at	A	Uap1	210(1);399(0.983);879(0.975)
1416745_x_at	A	Uap1	210(1);399(0.983);879(0.975);213(0.912)
1416749_at	A	Htra1	61(0.986);231(0.958);218(0.921)
1416753_at	A	Prkar1b	174(0.931)
1416759_at	A	Mical1	746(0.958)
1416761_at	A	Hsd11b2	658(0.949);175(0.942);62(0.93)
1416764_at	A	Ttc11	870(0.928)
1416766_at	A	Mosc2	235(0.915)
1416767_a_at	A	1110003E01Rik	826(0.938)
1416768_at	A	1110003E01Rik	826(0.938);411(0.903)
1416778_at	A	Sdpr	63(1);26(0.972);842(0.965)
1416779_at	A	Sdpr	63(1);26(0.972);842(0.965);26(0.958);63(0.931)
1416795_at	A	Cryl1	695(0.942)
1416803_at	A	Fkbp7	648(0.966);687(0.958);158(0.957);618(0.941);475(0.938);869(0.929);381(0.927);38(0.925);50(0.92);620(0.917);715(0.91);548(0.909);27(0.906);617(0.906);396(0.903)
1416804_at	A	LOC114601	166(0.907)
1416805_at	A	1110032E23Rik	158(0.917);824(0.913)
1416808_at	A	Nid1	64(0.986);475(0.925)
1416811_s_at	A	Ctla2a /// Ctla2b	690(0.987);410(0.981);295(0.903)
1416816_at	A	Nek7	243(0.986)
1416818_at	A	Parva	154(0.957);701(0.94)
1416831_at	A	Neu1	494(0.944)
1416836_at	A	Lrp10	780(0.911)
1416840_at	A	Mid1ip1	699(0.903)
1416842_at	A	Gstm5	440(0.95)
1416844_at	A	Hrmt1l1	751(0.903)
1416845_at	A	Hspa5bp1	677(0.946)
1416846_a_at	A	Pdzrn3	476(0.958)
1416859_at	A	Fkbp3	588(0.902)
1416868_at	A	Cdkn2c	755(0.964);845(0.917)
1416871_at	A	Adam8	268(0.913)
1416872_at	A	Tspan6	528(0.963);440(0.92);108(0.91)
1416875_at	A	Parvg	333(0.973);417(0.973);130(0.965);225(0.952);604(0.948);545(0.945);359(0.944);813(0.942);35(0.92);723(0.92);327(0.916);419(0.911);251(0.909);252(0.909);186(0.906);796(0.905)
1416882_at	A	Rgs10	285(0.991);497(0.965);861(0.92)
1416892_s_at	A	3110001A13Rik	812(0.944);15(0.94);244(0.94);496(0.935);813(0.928);728(0.921);417(0.916);545(0.915);753(0.915);501(0.914)
1416896_at	A	Rps6ka1	573(0.953);190(0.913)
1416899_at	A	Utf1	370(0.909);512(0.909)
1416903_at	A	Nucb1	202(0.954);235(0.953);497(0.938);861(0.924)
1416904_at	A	Mbnl1	445(0.959);211(0.942);615(0.933);540(0.912);190(0.907)
1416909_at	A	1810008A14Rik	791(0.969);610(0.917)
1416915_at	A	Msh6	370(0.917)
1416935_at	A	Trpv2	615(0.965);212(0.954);616(0.954);190(0.924);130(0.922);211(0.913);228(0.913);766(0.909);646(0.905)
1416937_at	A	Gabarap	154(0.986);701(0.921);235(0.906)
1416940_at	A	Ppif	736(0.903)
1416947_s_at	A	Acaa1 /// MGC29978	565(0.971);46(0.965);745(0.952)
1416949_s_at	A	Slc39a7	24(0.937);767(0.935)
1416950_at	A	Tnfaip8	132(0.958)
1416953_at	A	Ctgf	67(0.963);563(0.958)
1416956_at	A	Kcnab2	838(0.936);813(0.928);419(0.926);723(0.906);753(0.904);796(0.902)
1416957_at	A	Pou2af1	513(0.967);657(0.935);768(0.931);640(0.928);411(0.924);420(0.917);724(0.905)
1416958_at	A	Nr1d2	595(0.911)
1416960_at	A	B3gat3	6(0.917)
1416961_at	A	Bub1b	835(0.931);44(0.914)
1416967_at	A	Sox2	588(0.956);705(0.93);714(0.92)
1416969_at	A	Gtse1	44(0.918)
1416974_at	A	Stam2	595(0.929);727(0.917)
1416978_at	A	Fcgrt	620(0.943);231(0.917);869(0.912)
1416981_at	A	Foxo1	825(0.938)
1416988_at	A	Msh2	564(0.93);370(0.905)
1416992_at	A	Mfng	788(0.991);294(0.976);836(0.951)
1416996_at	A	Tbc1d8	311(0.951)
1417000_at	A	Abtb1	870(0.931)
1417005_at	A	Kns2	863(0.908)
1417009_at	A	C1r	133(0.953);388(0.945)
1417011_at	A	Sdc2	75(0.997);102(0.991);780(0.979);750(0.964);101(0.954);61(0.924);100(0.917);231(0.917);391(0.917);298(0.906);590(0.903)
1417012_at	A	Sdc2	75(0.997);102(0.991);780(0.979);750(0.964);101(0.954);61(0.924);100(0.917);231(0.917);391(0.917);298(0.906);590(0.903);750(0.958);780(0.948);102(0.944);391(0.917)
1417018_at	A	Efemp2	381(0.948);670(0.943);396(0.941);133(0.933);342(0.933);869(0.931);91(0.929);478(0.928);341(0.918);715(0.913);38(0.912);687(0.912);750(0.911);688(0.908);380(0.907);566(0.907);394(0.903)
1417022_at	A	Slc7a3	191(0.951);370(0.928)
1417023_a_at	A	Fabp4	76(0.961);667(0.952);668(0.943);227(0.902)
1417025_at	A	H2-Eb1	77(0.983)
1417032_at	A	Ube2g2	879(0.975);215(0.938)
1417042_at	A	Slc37a4	315(0.963)
1417045_at	A	Bid	610(0.909)
1417049_at	A	Rhced	28(0.907)
1417053_at	A	Phb	759(0.931)
1417060_at	A	Ppp1r11	886(0.91)
1417063_at	A	C1qb	625(0.983)
1417068_a_at	A	Ptpn1	316(0.938)
1417075_at	A	2010309E21Rik	588(0.935)
1417077_at	A	Bcap29	273(0.935);164(0.93);225(0.911);120(0.906);35(0.9)
1417079_s_at	A	Lgals2	12(0.973);78(0.971)
1417081_a_at	A	Syngr2	77(0.925);398(0.924);316(0.917)
1417084_at	A	Eif4ebp2	736(0.903)
1417089_a_at	A	Ckmt1	269(0.935);606(0.935);125(0.922);182(0.92);344(0.903)
1417092_at	A	Pthr1	368(0.964);126(0.926)
1417094_at	A	Acot7	565(0.969);46(0.945);745(0.932)
1417109_at	A	Tinagl	368(0.964);126(0.931)
1417114_at	A	Gcl	806(0.917)
1417116_at	A	Slc6a8	546(0.972);580(0.926);3(0.904);91(0.903)
1417126_a_at	A	Rpl22l1	507(0.903)
1417129_a_at	A	Mrg1	80(0.946)
1417130_s_at	A	Angptl4	82(1);81(0.982);733(0.916);206(0.913);197(0.906);76(0.904)
1417133_at	A	Pmp22	460(0.979)
1417140_a_at	A	Ptpn2	429(0.914)
1417143_at	A	Edg2	114(0.972);503(0.937);332(0.929);548(0.929);38(0.923);388(0.922);25(0.917);850(0.912);553(0.909);566(0.903)
1417145_at	A	Nfxl1	839(0.951);628(0.912)
1417148_at	A	Pdgfrb	342(1);549(0.981);207(0.959);158(0.957);548(0.953);3(0.951);341(0.949);648(0.947);353(0.939);478(0.937);577(0.925);553(0.924);38(0.922);503(0.921);857(0.918);123(0.917);206(0.913);620(0.911);241(0.91);303(0.906)
1417149_at	A	P4ha2	163(0.967);2(0.903)
1417155_at	A	Mycn	52(0.974);455(0.915);588(0.914);370(0.906);578(0.901)
1417156_at	A	Krt1-19	269(0.989);203(0.967);134(0.903)
1417165_at	A	Mbd2	540(0.935)
1417166_at	A	Psip1	539(0.904)
1417177_at	A	Galk1	630(0.903)
1417182_at	A	Dnaja2	46(0.929)
1417184_s_at	A	Hbb /// Hbb-b1 /// Hbb-b2	88(0.998);166(0.994);118(0.99);119(0.977);867(0.961);447(0.939);832(0.921);728(0.917);640(0.913);773(0.901)
1417185_at	A	Ly6a	637(0.929);660(0.922)
1417188_s_at	A	Hip2	323(0.917)
1417189_at	A	Psme2	526(0.906)
1417214_at	A	Rab27b	517(0.931)
1417215_at	A	Rab27b	517(0.931);242(0.946);243(0.94)
1417216_at	A	Pim2 /// LOC229005	573(0.909)
1417220_at	A	Fah	700(0.996);693(0.933)
1417222_a_at	A	2310075C12Rik	481(0.958);797(0.91);814(0.906);616(0.904)
1417228_at	A	Capn1	526(0.927)
1417234_at	A	Mmp11	620(0.995);624(0.942)
1417235_at	A	Ehd3	507(0.944)
1417238_at	A	Ewsr1	539(0.906)
1417244_a_at	A	Irf7	90(0.957);535(0.932)
1417248_at	A	Ralbp1	426(0.965)
1417249_at	A	Polm	875(0.979)
1417256_at	A	Mmp13	577(0.986);25(0.982);91(0.972);207(0.959);298(0.958);342(0.952);3(0.945);580(0.937);206(0.924);620(0.922);205(0.911);670(0.909);478(0.9)
1417262_at	A	Ptgs2	399(0.967);92(0.943);829(0.9)
1417264_at	A	D5Ertd33e	283(0.917)
1417266_at	A	Ccl6	267(0.989);746(0.944);268(0.916);234(0.91);872(0.901)
1417272_at	A	9130005N14Rik	100(0.902)
1417273_at	A	Pdk4	93(0.942)
1417275_at	A	Mal	94(0.952);269(0.942);182(0.935);606(0.935);95(0.92);125(0.916);344(0.91)
1417282_at	A	Mmp23	767(0.995);24(0.949);476(0.91)
1417285_a_at	A	Ndufa5	751(0.938);840(0.923)
1417288_at	A	Plekha2	513(1);420(0.948);411(0.917)
1417291_at	A	Tnfrsf1a	620(0.964);451(0.96);824(0.929);648(0.925);619(0.913);670(0.909);478(0.904);342(0.902)
1417292_at	A	Ifi47	186(0.921);766(0.916);467(0.905);633(0.903)
1417301_at	A	Fzd6	96(1)
1417307_at	A	Dmd	835(0.958)
1417308_at	A	Pkm2	442(0.958);362(0.919)
1417310_at	A	Tob2	366(0.938)
1417312_at	A	Dkk3	102(1);97(0.998);590(0.979);780(0.969);61(0.958);585(0.95);231(0.925);391(0.921);750(0.917)
1417314_at	A	H2-Bf	879(0.95)
1417315_at	A	Gripap1	287(0.928)
1417323_at	A	Psrc1	806(0.917)
1417328_at	A	Ercc1	236(0.95);700(0.92);422(0.918);645(0.905);324(0.903)
1417334_at	A	Stk19	212(0.975)
1417337_at	A	Epb4.2	495(0.907)
1417339_a_at	A	Dnclc1	362(0.923)
1417346_at	A	Pycard	264(0.924)
1417348_at	A	2310039H08Rik	507(0.944)
1417351_a_at	A	Snrpa1	731(0.935)
1417355_at	A	Peg3	516(0.963);627(0.949);628(0.935);409(0.931);469(0.912);714(0.904)
1417356_at	A	Peg3	516(0.963);627(0.949);628(0.935);409(0.931);469(0.912);714(0.904);10(1)
1417365_a_at	A	Calm1	745(0.954)
1417368_s_at	A	Ndufa2	751(0.951);571(0.917);272(0.903)
1417369_at	A	Hsd17b4	565(0.951);46(0.947);745(0.945)
1417370_at	A	Tff3	10(0.917)
1417373_a_at	A	Tuba4	682(0.976);392(0.926);766(0.919);129(0.915);393(0.915);221(0.909);29(0.906);728(0.905);144(0.903);621(0.903)
1417374_at	A	Tuba4	682(0.976);392(0.926);766(0.919);129(0.915);393(0.915);221(0.909);29(0.906);728(0.905);144(0.903);621(0.903);29(0.996);28(0.983);144(0.969)
1417376_a_at	A	Igsf4a	408(0.91)
1417378_at	A	Igsf4a	408(0.91);374(0.958)
1417379_at	A	Iqgap1	797(0.96);550(0.931);615(0.913)
1417381_at	A	C1qa	625(0.95)
1417388_at	A	Bex2	588(0.96);375(0.926);705(0.919)
1417391_a_at	A	Il16	287(0.959);768(0.935);501(0.924);875(0.91);723(0.907);420(0.906);447(0.905)
1417392_a_at	A	Slc7a7	487(0.923);370(0.909)
1417393_a_at	A	C1qdc2	28(0.948);29(0.92);392(0.911)
1417396_at	A	Podxl	78(0.955);12(0.924)
1417399_at	A	Gas6	767(0.986);60(0.959);476(0.931)
1417400_at	A	Rai14	96(0.91);563(0.901)
1417401_at	A	Rai14	96(0.91);563(0.901);703(0.975)
1417410_s_at	A	Prkci	563(0.909)
1417411_at	A	Nap1l5	863(0.988);747(0.96);385(0.931);345(0.92)
1417420_at	A	Ccnd1	710(0.981);874(0.933)
1417423_at	A	Grina	822(0.975)
1417426_at	A	Prg1	410(0.949);165(0.942);164(0.922);650(0.917);762(0.917);120(0.911)
1417439_at	A	Cd248	100(0.913)
1417447_at	A	Tcf21	582(0.903)
1417449_at	A	Acot8	871(0.921)
1417453_at	A	Cul4b	52(0.94);494(0.931);588(0.902)
1417454_at	A	Cul4b	52(0.94);494(0.931);588(0.902);844(0.958);52(0.939)
1417455_at	A	Tgfb3	102(1);780(0.995);750(0.994);596(0.938);101(0.93);585(0.925);590(0.924);767(0.921)
1417460_at	A	Ifitm2	103(0.946)
1417464_at	A	Tnnc2	879(0.925)
1417474_at	A	1500035H01Rik	791(0.997);288(0.969)
1417478_a_at	A	4930511A21Rik	323(0.903)
1417480_at	A	Fbxo9	622(0.975);506(0.972);609(0.957);505(0.921);393(0.92)
1417481_at	A	Ramp1	545(0.989);273(0.981);417(0.965);604(0.936);537(0.931);772(0.912);327(0.908)
1417482_at	A	Tex19	610(0.953);846(0.918);371(0.917);372(0.917)
1417483_at	A	Nfkbiz	496(0.935)
1417487_at	A	Fosl1	210(0.905)
1417490_at	A	Ctsb	91(0.972);703(0.967);580(0.959);56(0.951);274(0.93);275(0.92);394(0.917);742(0.913);276(0.901)
1417492_at	A	Ctsb	91(0.972);703(0.967);580(0.959);56(0.951);274(0.93);275(0.92);394(0.917);742(0.913);276(0.901);703(0.967);56(0.965);580(0.935);742(0.917);91(0.907)
1417494_a_at	A	Cp	106(0.979)
1417495_x_at	A	Cp	106(0.979);106(1);441(0.921)
1417496_at	A	Cp	106(0.979);106(1);441(0.921);106(1);296(0.963)
1417500_a_at	A	Tgm2	157(0.951);194(0.944);6(0.903)
1417502_at	A	Tspan7	375(0.99)
1417503_at	A	Rfc2	650(0.981);164(0.962);165(0.909);120(0.906);121(0.904)
1417504_at	A	Calb1	747(0.977);863(0.971)
1417505_s_at	A	Il11ra1 /// Il11ra2	553(0.924);503(0.905)
1417511_at	A	Lyar	370(0.92)
1417513_at	A	Evi5	818(0.91)
1417520_at	A	Nfe2l3	461(0.916)
1417526_at	A	Pcbp3	863(0.921)
1417539_at	A	Slc35a1	302(0.902)
1417541_at	A	Hells	370(0.928)
1417552_at	A	Fap	56(0.951);107(0.935);391(0.926);703(0.925);742(0.913)
1417558_at	A	Fyn	446(0.974);652(0.917);108(0.916)
1417560_at	A	Sfxn1	323(0.903)
1417562_at	A	Eif4ebp1	67(0.94);563(0.914)
1417568_at	A	Ncald	108(1)
1417580_s_at	A	Selenbp1	2(0.917)
1417584_at	A	Slc11a2	28(0.913)
1417585_at	A	Nup210	679(0.965);358(0.964);15(0.952);417(0.951);604(0.922);545(0.906);573(0.905)
1417601_at	A	Rgs1	110(0.986);111(0.979);130(0.969);496(0.964);753(0.962);812(0.958);228(0.94);120(0.92);225(0.917);723(0.904)
1417611_at	A	Tmem37	157(0.972);783(0.931)
1417613_at	A	Ier5	701(0.986)
1417615_a_at	A	Rpl11	507(0.903)
1417618_at	A	Itih2	93(0.949)
1417620_at	A	Rac2	431(0.909)
1417621_at	A	Nfatc1	311(0.942)
1417629_at	A	Prodh	537(0.972)
1417633_at	A	Sod3	114(1);298(0.958);112(0.957);113(0.949);566(0.944)
1417634_at	A	Sod3	114(1);298(0.958);112(0.957);113(0.949);566(0.944);298(1);61(0.986);231(0.967)
1417639_at	A	Slc22a4	495(0.907)
1417640_at	A	Cd79b	115(0.964);183(0.961);768(0.958);230(0.926);513(0.925);447(0.92);640(0.92);787(0.907);499(0.903)
1417656_at	A	Mybl2	44(0.906);512(0.902)
1417663_a_at	A	Ndrg3	584(0.965);507(0.931)
1417664_a_at	A	Ndrg3	584(0.965);507(0.931);1(0.97);507(0.944);302(0.929)
1417679_at	A	Gfi1	723(0.91);796(0.906);221(0.903)
1417689_a_at	A	Pdzk1ip1	506(0.972)
1417693_a_at	A	Gab1	372(0.919);371(0.907)
1417694_at	A	Gab1	372(0.919);371(0.907);372(0.934);371(0.926)
1417695_a_at	A	Soat1	653(0.931)
1417700_at	A	Rab38	132(0.994);402(0.972);410(0.972);36(0.948);165(0.938);650(0.907)
1417703_at	A	Pvrl2	563(0.929)
1417714_x_at	A	Hba-a1	88(0.985);118(0.982);119(0.968);166(0.957);724(0.902)
1417721_s_at	A	Laptm5	190(0.974);646(0.957);615(0.933);797(0.913);431(0.911);753(0.911);647(0.906);847(0.906)
1417724_at	A	Thoc4	539(0.908)
1417731_at	A	Pqbp1	507(0.903)
1417737_at	A	Mrps31	370(0.906);806(0.903)
1417741_at	A	Pygl	271(0.954);589(0.922);262(0.919);268(0.916)
1417750_a_at	A	Slc25a37	166(0.972);118(0.921);119(0.91)
1417751_at	A	Stk10	847(0.953);550(0.939);190(0.929);513(0.908);411(0.903)
1417753_at	A	Pkd2	27(0.964);396(0.958);869(0.946);645(0.917);38(0.904);670(0.904);91(0.901)
1417756_a_at	A	Lsp1	768(0.981);875(0.924);287(0.919)
1417758_at	A	Itga2b	120(0.99);121(0.974);591(0.964);35(0.939);817(0.924);650(0.921);164(0.916)
1417772_at	A	Grhpr	52(0.955);455(0.906);507(0.903);588(0.902)
1417773_at	A	Nans	46(0.909)
1417774_at	A	Nans	46(0.909);145(0.931)
1417785_at	A	Pla1a	3(0.994);123(0.982);549(0.977);207(0.941);25(0.938);145(0.917);124(0.903);284(0.902)
1417788_at	A	Sncg	561(0.992)
1417789_at	A	Ccl11	82(0.987);207(0.977);3(0.974);124(0.972);857(0.972);123(0.964);284(0.949);206(0.935);733(0.935);577(0.923);145(0.91);25(0.906)
1417790_at	A	Dok1	452(0.953);56(0.944);703(0.942)
1417793_at	A	Iigp2	674(0.983);879(0.925)
1417794_at	A	Zfp261	835(0.944)
1417812_a_at	A	Lamb3	125(0.971);606(0.969);193(0.946);386(0.944);739(0.924);387(0.923);461(0.922);143(0.921)
1417815_a_at	A	Tde1	505(0.917);506(0.91)
1417818_at	A	Wwtr1	56(0.986);703(0.975);670(0.938);50(0.927);391(0.926);205(0.911)
1417821_at	A	D17H6S56E-5	447(0.962);88(0.911)
1417822_at	A	D17H6S56E-5	447(0.962);88(0.911);135(0.916);186(0.905)
1417825_at	A	Esd	383(0.908)
1417827_at	A	Ngly1	211(0.924)
1417828_at	A	Aqp8	126(0.926);2(0.903)
1417829_a_at	A	Rab15	134(0.917);269(0.906)
1417837_at	A	Phlda2	52(0.924);455(0.924)
1417839_at	A	Cldn5	139(0.988);603(0.917)
1417845_at	A	Cldn6	52(0.964);371(0.928);455(0.921);372(0.918);588(0.91)
1417850_at	A	Rb1	622(0.986);393(0.935);505(0.935);609(0.928);176(0.91)
1417852_x_at	A	Clca1	738(1);413(0.958);128(0.91)
1417859_at	A	Gas7	17(0.903)
1417862_at	A	A830059I20Rik	150(0.973)
1417868_a_at	A	Ctsz	487(0.956);486(0.935)
1417870_x_at	A	Ctsz	487(0.956);486(0.935);487(0.939);486(0.926);235(0.906)
1417872_at	A	Fhl1	362(0.943)
1417874_at	A	Tmem9b	861(0.913)
1417879_at	A	Nenf	100(1);55(0.963)
1417883_at	A	Gstt2	65(0.958)
1417884_at	A	Slc16a6	392(0.903)
1417888_at	A	Trim13	44(0.905)
1417889_at	A	Apobec2	10(0.965)
1417891_at	A	Spsb3	887(0.944)
1417892_a_at	A	Sirt3	410(0.968);110(0.94);164(0.936);165(0.917)
1417894_at	A	Gpr97	225(1);130(0.993);35(0.978);333(0.957);419(0.955);417(0.948);859(0.941);359(0.937);604(0.933);33(0.92);813(0.919);807(0.908);273(0.907);545(0.906);766(0.905)
1417898_a_at	A	Gzma	852(0.974);287(0.933);787(0.907)
1417914_at	A	Rap2b	336(0.991)
1417917_at	A	Cnn1	413(0.917)
1417919_at	A	Ppp1r7	277(0.903)
1417926_at	A	Luzp5	28(0.904)
1417929_at	A	Slc7a8	402(0.991);132(0.988)
1417931_at	A	Ndst2	285(0.907)
1417933_at	A	Igfbp6	133(1);750(0.97);566(0.954);298(0.917)
1417936_at	A	Ccl9	33(0.914);223(0.913)
1417937_at	A	Dact1	301(0.929)
1417945_at	A	Pou5f1	370(0.934);52(0.902);512(0.901)
1417950_a_at	A	Apoa2	630(0.907)
1417952_at	A	Cyp2j6	7(0.932);258(0.913)
1417957_a_at	A	Tspan1	134(0.972);629(0.946);606(0.923)
1417960_at	A	Cpeb1	703(0.908)
1417961_a_at	A	Trim30	135(0.998);766(0.954);223(0.943);33(0.94);186(0.918);316(0.917);730(0.916);872(0.915);398(0.909)
1417962_s_at	A	Ghr	340(0.917);475(0.915)
1417968_a_at	A	Mbd1	132(0.994);36(0.917);801(0.915)
1417970_at	A	Atp5s	835(0.903)
1417977_at	A	Eif4e3	223(0.935);33(0.932)
1417978_at	A	Eif4e3	223(0.935);33(0.932);852(0.938);787(0.926)
1417979_at	A	Tnmd	891(0.958);367(0.946);128(0.91)
1417980_a_at	A	Insig2	356(0.929)
1417982_at	A	Insig2	356(0.929);810(0.963);888(0.952);602(0.929);2(0.917)
1417995_at	A	Ptpn22	254(0.942);501(0.939);500(0.903)
1417999_at	A	Itm2b	402(0.903)
1418000_a_at	A	Itm2b	402(0.903);202(0.962)
1418003_at	A	1190002H23Rik	522(0.931)
1418007_at	A	1810007M14Rik	615(0.977);616(0.942);886(0.903)
1418010_a_at	A	Sh3glb1	664(0.925)
1418013_at	A	Cml1	162(0.91)
1418021_at	A	C4	137(0.995);61(0.972);231(0.958);296(0.903)
1418025_at	A	Bhlhb2	212(0.967);402(0.921)
1418028_at	A	Dct	258(0.92);185(0.903)
1418030_at	A	Slco3a1	645(0.946)
1418042_a_at	A	Abcc5	494(0.917)
1418049_at	A	Ltbp3	102(1);780(0.984);583(0.981);590(0.965);585(0.958);61(0.951);231(0.942);75(0.93);391(0.926);750(0.917)
1418057_at	A	Tiam1	807(0.942);35(0.931);702(0.925)
1418058_at	A	Eltd1	683(0.967);138(0.952);273(0.926)
1418059_at	A	Eltd1	683(0.967);138(0.952);273(0.926);683(1);273(0.917);854(0.917)
1418061_at	A	Ltbp2	561(0.967)
1418069_at	A	Apoc2	12(0.926);78(0.922)
1418076_at	A	St14	568(0.905)
1418084_at	A	Nrp1	409(0.924)
1418085_at	A	Prkcz	783(0.986);588(0.935)
1418090_at	A	Plvap	139(1);603(0.992);174(0.903)
1418091_at	A	Tcfcp2l1	791(0.946);610(0.941);371(0.918);288(0.907);372(0.905)
1418092_s_at	A	Trip10	563(0.907)
1418094_s_at	A	Car4	371(0.989)
1418096_at	A	Dok3	875(0.965);287(0.907);768(0.903)
1418097_a_at	A	Tpte2	410(0.949)
1418098_at	A	Adcy4	208(0.935)
1418099_at	A	Tnfrsf1b	316(0.965);686(0.933);223(0.927);309(0.918)
1418110_a_at	A	Inpp5d	410(0.949);212(0.925);366(0.906);228(0.903)
1418114_at	A	Rbpsuh	678(0.917)
1418116_at	A	MGI:1929890	125(0.974);193(0.957)
1418126_at	A	Ccl5	254(0.924);852(0.917)
1418131_at	A	Samhd1	287(0.936)
1418136_at	A	Tgfb1i1	585(0.992);590(0.979);596(0.948);102(0.921);780(0.906)
1418139_at	A	Dcx	345(0.92)
1418143_at	A	Vps45	818(0.944)
1418151_at	A	Mtmr4	157(0.986);783(0.944);6(0.903)
1418152_at	A	Nsbp1	573(0.931)
1418153_at	A	Lama1	368(0.935);373(0.935)
1418156_at	A	Kcne4	794(0.974);389(0.957);50(0.941);484(0.936);850(0.935);480(0.925);114(0.917);233(0.917);696(0.912);206(0.902)
1418157_at	A	Nr2f1	142(1);853(1);841(0.983);80(0.95);833(0.948);840(0.905);751(0.903)
1418158_at	A	Trp63	143(0.981)
1418162_at	A	Tlr4	272(0.951)
1418176_at	A	Vdr	93(0.913)
1418181_at	A	Ptp4a3	845(0.927);539(0.926)
1418183_a_at	A	Pscd1	877(0.962);635(0.949);411(0.924)
1418186_at	A	Gstt1	664(0.925)
1418189_s_at	A	Malat1	674(0.942)
1418191_at	A	Usp18	210(0.935);399(0.925);879(0.925)
1418198_a_at	A	Tm9sf1	106(0.924)
1418199_at	A	Hemgn	166(0.972);144(0.959);292(0.957);867(0.95);28(0.933);118(0.926);119(0.925);834(0.915);724(0.91)
1418206_at	A	Sdf2l1	537(0.972)
1418209_a_at	A	Pfn2	423(0.997);162(0.979);528(0.961);873(0.94)
1418210_at	A	Pfn2	423(0.997);162(0.979);528(0.961);873(0.94);710(0.966);863(0.942);874(0.926);423(0.913);108(0.91)
1418215_at	A	Mep1b	122(0.917)
1418232_s_at	A	Lims1	699(0.924)
1418237_s_at	A	Col18a1	563(0.941)
1418249_at	A	Crcp	798(0.908)
1418252_at	A	Padi2	212(1);190(0.974);211(0.953);366(0.948);615(0.925);591(0.924);817(0.917);406(0.903);646(0.903)
1418261_at	A	Syk	768(0.991);875(0.944);420(0.938);287(0.933);77(0.919);513(0.917);772(0.901)
1418262_at	A	Syk	768(0.991);875(0.944);420(0.938);287(0.933);77(0.919);513(0.917);772(0.901);768(0.972);287(0.925);787(0.912);877(0.901)
1418268_at	A	Htr3a	818(0.917)
1418269_at	A	Loxl3	583(0.981);391(0.94);703(0.925);56(0.917);75(0.904)
1418281_at	A	Rad51	370(0.906)
1418282_x_at	A	Serpina1b /// Serpina1d /// Serpina1e	148(0.996)
1418283_at	A	Cldn4	149(0.981)
1418295_s_at	A	Dgat1	521(0.932)
1418296_at	A	Fxyd5	33(0.946);212(0.946);702(0.945);223(0.937);872(0.936);807(0.901)
1418298_s_at	A	Dpysl4	150(1);345(0.923)
1418300_a_at	A	Mknk2	887(0.951)
1418314_a_at	A	MGI:1926224	383(0.925);208(0.917)
1418317_at	A	Lhx2	152(0.99);863(0.929)
1418318_at	A	Rnf128	653(0.971)
1418321_at	A	Dci	288(0.919);791(0.903)
1418322_at	A	Crem	215(0.917)
1418324_at	A	Fem1b	705(0.922);714(0.901)
1418326_at	A	Slc7a5	725(0.944)
1418330_at	A	Ctcf	539(0.922)
1418333_at	A	Mtf1	818(0.972)
1418337_at	A	Rpia	221(0.929);682(0.924)
1418340_at	A	Fcer1g	153(0.987);211(0.964);212(0.954);746(0.944);271(0.935);190(0.916);838(0.903)
1418342_at	A	Recc1	18(0.91)
1418345_at	A	Tnfsf13 /// Tnfsf12-tnfsf13	752(0.99)
1418349_at	A	Hbegf	519(0.917);520(0.917)
1418350_at	A	Hbegf	519(0.917);520(0.917);162(0.924)
1418351_a_at	A	Dnmt3b	277(0.931)
1418357_at	A	Foxg1	841(0.957);80(0.954)
1418362_at	A	Zfp42	44(0.93)
1418364_a_at	A	Ftl1	835(0.903)
1418370_at	A	Tnnc1	412(0.928);10(0.917)
1418379_s_at	A	Gpr124	154(0.991);701(0.926)
1418393_a_at	A	Itga7	155(1);156(0.99);162(0.965)
1418396_at	A	Gpsm3	550(0.936)
1418398_a_at	A	Tspan32	537(0.944);130(0.927);723(0.921)
1418400_at	A	Larp6	784(0.902)
1418401_a_at	A	Dusp16	134(0.917)
1418405_at	A	Hgfac	242(0.96);243(0.926)
1418406_at	A	Pde8a	210(0.976);879(0.942);399(0.925);504(0.925)
1418420_at	A	Myod1	208(0.946);643(0.935)
1418422_at	A	Serpinb9g	6(1)
1418423_s_at	A	Serpinb9f /// Serpinb9e /// Serpinb9g /// LOC544923	6(1);157(0.965)
1418440_at	A	Col8a1	767(1);476(0.938);750(0.917);780(0.911)
1418441_at	A	Col8a1	767(1);476(0.938);750(0.917);780(0.911);367(0.92)
1418444_a_at	A	MGI:1891827	680(0.903)
1418445_at	A	Slc16a2	106(1);441(0.907)
1418446_at	A	Slc16a2	106(1);441(0.907);391(1);61(0.986);231(0.967);298(0.948);56(0.91)
1418448_at	A	Rras	476(0.917)
1418454_at	A	Mfap5	158(0.946);648(0.932);620(0.901)
1418456_a_at	A	Cxcl14	160(0.992);159(0.982);879(0.958);637(0.925);210(0.917);504(0.904)
1418457_at	A	Cxcl14	160(0.992);159(0.982);879(0.958);637(0.925);210(0.917);504(0.904);159(0.996);160(0.992);567(0.942)
1418465_at	A	Ncf4	431(0.938);377(0.936);271(0.93);766(0.921);262(0.904);808(0.903);153(0.901)
1418469_at	A	Nrip1	178(0.944)
1418476_at	A	Crlf1	161(0.984);561(0.983);596(0.969);590(0.931)
1418478_at	A	Lmo1	162(1)
1418483_a_at	A	Ggta1	126(0.949);487(0.947);741(0.93);740(0.928);486(0.922);368(0.909)
1418485_at	A	Slc4a3	391(0.931);56(0.917);703(0.917)
1418486_at	A	Vnn1	163(1);203(0.967);344(0.958)
1418488_s_at	A	Ripk4	455(0.949);461(0.919);578(0.917)
1418490_at	A	Sdsl	164(0.962);165(0.931);650(0.907);410(0.903)
1418492_at	A	Grem2	546(0.979);173(0.958);172(0.909);284(0.902)
1418493_a_at	A	Snca	166(0.997);118(0.903)
1418494_at	A	Ebf2	82(0.95);124(0.94)
1418496_at	A	Foxa1	10(0.903)
1418497_at	A	Fgf13	446(0.906)
1418499_a_at	A	Kcne3	242(0.913);243(0.903)
1418506_a_at	A	Prdx2	319(0.953);818(0.917)
1418511_at	A	Dpt	167(0.977);620(0.974);342(0.963);341(0.947);303(0.938);207(0.928);648(0.913);478(0.911)
1418512_at	A	Stk3	675(1);777(0.971);776(0.959);272(0.958);4(0.917)
1418515_at	A	Mtf2	44(0.926)
1418518_at	A	Furin	168(1);169(1);132(0.982);401(0.957);416(0.909);402(0.903)
1418528_a_at	A	Dad1	888(0.917)
1418532_at	A	Fzd2	321(0.993);322(0.912)
1418536_at	A	LOC386462	498(0.987);477(0.972);877(0.971);686(0.947);788(0.935);635(0.909)
1418539_a_at	A	Ptpre	812(0.924);252(0.902)
1418540_a_at	A	Ptpre	812(0.924);252(0.902);130(0.942);225(0.913);333(0.908)
1418547_at	A	Tfpi2	171(1);172(0.996);733(0.989);173(0.981);324(0.979);774(0.977);206(0.941);238(0.936);284(0.931);105(0.929);197(0.92);82(0.907);577(0.906);508(0.905);174(0.903)
1418563_at	A	Serbp1	323(0.958)
1418570_at	A	Ncstn	154(0.948)
1418580_at	A	5830458K16Rik	399(0.95)
1418581_a_at	A	Limk2	783(1);157(0.958)
1418582_at	A	Cbfa2t3h	766(0.957);753(0.953);406(0.921);646(0.913);728(0.906)
1418587_at	A	Traf3	446(0.906)
1418591_at	A	Dnaja4	506(0.951);505(0.949);622(0.924);176(0.923)
1418599_at	A	Col11a1	767(0.958);60(0.901)
1418600_at	A	Klf1	29(0.924)
1418603_at	A	Avpr1a	178(0.944)
1418604_at	A	Avpr1a	178(0.944);178(0.951)
1418606_at	A	Hoxd10	482(0.903);779(0.903)
1418612_at	A	Slfn1	316(0.903)
1418616_at	A	Mafk	845(0.938)
1418621_at	A	Rab2	879(0.917)
1418626_a_at	A	Clu	179(1);180(0.993);300(0.965);356(0.945);888(0.917)
1418627_at	A	Gclm	664(0.933)
1418629_a_at	A	NULL	539(0.931)
1418633_at	A	Notch1	446(0.99)
1418634_at	A	Notch1	446(0.99);446(1);652(0.909)
1418641_at	A	Lcp2	212(0.925);211(0.92);808(0.917);225(0.915);723(0.91);796(0.907);838(0.903)
1418643_at	A	Tspan13	804(0.957);616(0.938);481(0.933);366(0.927);573(0.918)
1418649_at	A	Egln3	125(0.968);182(0.96)
1418655_at	A	Galgt1	183(0.987);537(0.958);545(0.902)
1418666_at	A	Ptx3	114(0.951);298(0.906)
1418670_s_at	A	NULL	654(0.949)
1418672_at	A	Akr1c13	410(0.981);762(0.908)
1418674_at	A	Osmr	184(0.992);114(0.924);160(0.901)
1418675_at	A	Osmr	184(0.992);114(0.924);160(0.901);891(0.903)
1418690_at	A	Ptprz1	345(0.993)
1418699_s_at	A	Fech	166(0.916)
1418703_at	A	Rbms1	596(0.938);750(0.929)
1418706_at	A	Slc38a3	765(0.916)
1418712_at	A	Cdc42ep5	563(0.934)
1418722_at	A	Ngp	521(0.988);186(0.967);253(0.962);187(0.939);261(0.938);252(0.93);250(0.924);188(0.922);234(0.921);535(0.909);287(0.904)
1418724_at	A	Cfi	602(0.988);344(0.924)
1418726_a_at	A	Tnnt2	412(0.926);582(0.917);9(0.901)
1418733_at	A	Twist1	388(0.945);133(0.916);566(0.907);100(0.906)
1418735_at	A	Krt2-4	344(0.979);269(0.924)
1418741_at	A	Itgb7	212(0.996);190(0.985);615(0.954);746(0.944);591(0.935);211(0.931);817(0.917);646(0.913);271(0.906);616(0.904)
1418744_s_at	A	MGI:1930803	527(0.945);517(0.926);653(0.906)
1418745_at	A	Omd	93(0.917)
1418747_at	A	Sfpi1	251(0.939);419(0.938);728(0.931);813(0.928);766(0.912)
1418749_at	A	BC003498	402(0.968);132(0.929)
1418750_at	A	Plxnb3	426(0.972)
1418753_at	A	Gfpt2	434(0.924)
1418755_at	A	Tbx15	114(0.951);566(0.94);342(0.926);25(0.913);850(0.907);548(0.901)
1418756_at	A	Trh	191(0.991);52(0.906)
1418758_a_at	A	Pscd3	270(0.925)
1418761_at	A	Igf2bp1	455(0.916);52(0.91)
1418762_at	A	Daf1	169(0.954)
1418770_at	A	Cd2	411(0.924)
1418773_at	A	Fads3	599(0.942);624(0.917)
1418774_a_at	A	Atp7a	602(0.933);888(0.917)
1418778_at	A	9030408N13Rik	422(0.954)
1418790_at	A	Zfp312	811(0.942)
1418798_s_at	A	Stk23	513(0.908)
1418804_at	A	Sucnr1	242(0.957);243(0.94)
1418805_at	A	Sct	6(1);157(1);194(0.981);630(0.921);40(0.91);782(0.909)
1418806_at	A	Csf3r	604(0.916);15(0.913)
1418808_at	A	Rdh5	162(1)
1418809_at	A	Pira1	570(0.924)
1418816_at	A	Chmp1b	496(0.964);812(0.917)
1418818_at	A	Aqp5	196(0.972)
1418819_at	A	Arl10c	507(0.986);302(0.942)
1418826_at	A	Ms4a6b	501(0.946);254(0.938);500(0.924);877(0.922)
1418830_at	A	Cd79a	513(0.942);768(0.94);657(0.91);411(0.903);420(0.901)
1418840_at	A	Pdcd4	537(1)
1418842_at	A	Hcls1	766(0.954);33(0.946);646(0.922);753(0.916);872(0.915)
1418843_at	A	Slc30a4	399(0.908)
1418847_at	A	Arg2	744(0.931);771(0.917)
1418852_at	A	Chrna1	197(0.997);198(0.996);105(0.944);210(0.94);328(0.938);92(0.932);508(0.929);830(0.925);504(0.921);815(0.908)
1418856_a_at	A	Fanca	806(0.931)
1418863_at	A	Gata4	717(0.967);229(0.943);78(0.915);716(0.913);792(0.903)
1418864_at	A	Gata4	717(0.967);229(0.943);78(0.915);716(0.913);792(0.903);78(0.964);12(0.941)
1418866_at	A	Cyp24a1	163(0.989);344(0.944);269(0.938);356(0.925);606(0.903)
1418872_at	A	Abcb1b	132(0.952)
1418876_at	A	Foxd1	833(0.979);93(0.909);297(0.903)
1418883_a_at	A	Pabpc1	537(0.986)
1418888_a_at	A	Sepx1	679(0.913)
1418889_a_at	A	Csnk1d	10(0.993)
1418890_a_at	A	Rab3d	808(0.993);35(0.933);225(0.926);807(0.925);357(0.922);359(0.918);431(0.908);333(0.904)
1418892_at	A	Rhoj	27(0.99);869(0.957);56(0.951);580(0.946);91(0.939);670(0.93);737(0.921);703(0.917);205(0.911);275(0.906)
1418907_at	A	F5	473(0.94)
1418909_at	A	NULL	28(1);201(0.978);29(0.971);636(0.925)
1418911_s_at	A	Acsl4	736(0.958)
1418912_at	A	Plxdc2	202(1);861(0.938);295(0.921)
1418916_a_at	A	Spp2	544(0.904)
1418918_at	A	Igfbp1	203(0.964);204(0.954);350(0.903)
1418924_at	A	Rassf7	52(0.904)
1418926_at	A	Zfhx1a	108(0.977);789(0.942)
1418932_at	A	Nfil3	114(0.951)
1418933_at	A	Slc1a6	738(0.906)
1418934_at	A	Mab21l2	408(0.938)
1418936_at	A	Maff	606(0.903)
1418937_at	A	Dio2	879(0.983)
1418945_at	A	Mmp3	###############################################################################################################################################################################################################################################################)
1418949_at	A	Gdf15	208(0.917)
1418969_at	A	Skp2	628(0.917)
1418980_a_at	A	Cnp1	555(0.924)
1418981_at	A	Casp12	100(0.935);158(0.935);648(0.929)
1418989_at	A	Ctse	209(0.991);28(0.942);166(0.919);832(0.917);834(0.901)
1418996_a_at	A	4930469P12Rik	162(0.944)
1418998_at	A	Kmo	254(0.986);724(0.954);500(0.906);219(0.903);398(0.902)
1419000_at	A	Cpxm2	178(0.924)
1419014_at	A	Rhag	28(0.988);29(0.938)
1419015_at	A	Wisp2	624(0.917)
1419018_at	A	Rhox6	630(1);782(1);157(0.986);783(0.986)
1419026_at	A	Daxx	18(0.908)
1419031_at	A	Fads2	446(0.922)
1419033_at	A	2610018G03Rik	417(1);604(1);545(0.957);327(0.941);573(0.94);273(0.926);15(0.923);282(0.907);358(0.906)
1419037_at	A	Csnk2a1	835(0.944)
1419050_at	A	1110002H13Rik	879(0.958)
1419060_at	A	Gzmb	212(0.988);211(0.96);591(0.946)
1419062_at	A	Epb4.1l3	154(0.919)
1419065_at	A	5730521E12Rik	10(1)
1419073_at	A	Tmeff2	335(0.91)
1419075_s_at	A	Saa1	213(0.981);214(0.931);449(0.903)
1419082_at	A	Serpinb2	236(0.938);324(0.938);434(0.938);415(0.907);174(0.903)
1419083_at	A	Tnfsf11	215(1)
1419088_at	A	Timp3	780(0.948);701(0.907);750(0.905)
1419089_at	A	Timp3	780(0.948);701(0.907);750(0.905);780(0.99);102(0.968);750(0.958);767(0.921)
1419091_a_at	A	Anxa2	585(0.992);590(0.986);596(0.969);161(0.958);486(0.931);487(0.925)
1419095_a_at	A	Apom	78(0.943)
1419096_at	A	Apom	78(0.943);78(0.972);12(0.965)
1419099_x_at	A	Stom	384(0.917)
1419100_at	A	Serpina3n	61(1);231(0.975);819(0.968);218(0.954);184(0.922);298(0.917)
1419105_at	A	Nr1h4	185(0.963);7(0.948);258(0.942)
1419106_at	A	2210409E12Rik	791(1);288(0.969)
1419111_at	A	Ing1l	496(0.929);812(0.917)
1419112_at	A	Nlk	280(0.931);283(0.931)
1419114_at	A	Alg14	434(0.917)
1419119_at	A	Hcst	219(0.967);287(0.91);311(0.901)
1419120_at	A	Lyl1	221(0.998);766(0.921);728(0.915)
1419123_a_at	A	Pdgfc	143(0.903)
1419125_at	A	Ptpn18	836(0.958);635(0.928);294(0.923);877(0.916);788(0.903)
1419127_at	A	Npy	1(0.915)
1419130_at	A	Deadc1	52(0.918)
1419132_at	A	Tlr2	746(0.965);808(0.91)
1419136_at	A	Akr1c18	497(0.917)
1419140_at	A	Acvr2b	588(0.927);705(0.913)
1419142_at	A	Ctsr	6(1)
1419149_at	A	Serpine1	599(0.925)
1419152_at	A	2810417H13Rik	201(0.976);679(0.936);28(0.928);15(0.923);870(0.917);144(0.915);832(0.908)
1419157_at	A	Sox4	375(0.973)
1419161_a_at	A	Nox4	178(0.917)
1419164_at	A	Zfp260	677(0.903)
1419183_at	A	Papd4	321(0.91)
1419186_a_at	A	St8sia4	33(0.981);872(0.98);223(0.976);797(0.957);766(0.946);847(0.938);550(0.934);190(0.929);647(0.915);730(0.911);646(0.909);851(0.903)
1419191_at	A	Hipk3	384(0.954);620(0.922)
1419194_s_at	A	Gmfg	316(0.958)
1419202_at	A	Cst7	225(1);35(0.996);650(0.995);120(0.993);419(0.981);164(0.98);121(0.974);130(0.965);165(0.953);110(0.934);838(0.934);753(0.933);589(0.926);796(0.92);723(0.916);807(0.911);859(0.909);591(0.906);410(0.903)
1419206_at	A	Cd37	77(0.928);787(0.926);190(0.916);646(0.909);728(0.907);877(0.901)
1419209_at	A	Cxcl1	226(0.99);399(0.95);667(0.931);92(0.927);882(0.918);198(0.904)
1419219_at	A	Cyp4f18	287(0.948);377(0.944);262(0.925)
1419226_at	A	Cd96	228(0.986);804(0.957);616(0.95);615(0.948);366(0.938);410(0.931);211(0.924);646(0.924);212(0.913)
1419232_a_at	A	Apoa1	229(0.976);717(0.973);716(0.952);78(0.927);12(0.912)
1419233_x_at	A	Apoa1	229(0.976);717(0.973);716(0.952);78(0.927);12(0.912);229(0.977);717(0.967);78(0.958);716(0.956);12(0.947)
1419238_at	A	Abca7	287(0.942);88(0.939);870(0.928);875(0.917);447(0.905);119(0.904)
1419247_at	A	Rgs2	230(0.968);183(0.951)
1419252_at	A	Eps15	166(0.932);118(0.931)
1419255_at	A	Spnb2	795(0.913);75(0.901)
1419259_at	A	Rsu1	443(0.972)
1419266_at	A	Nfyb	806(0.903)
1419271_at	A	Pax6	374(0.958);385(0.917)
1419279_at	A	Pip5k2a	728(0.914);570(0.911);450(0.904)
1419283_s_at	A	Tns1	750(0.946);780(0.943);102(0.926)
1419292_at	A	Htra3	61(1);231(1);298(0.938)
1419296_at	A	Arhgap4	287(0.971);768(0.921);219(0.92);723(0.912);875(0.91);728(0.901)
1419297_at	A	H2-Oa	254(0.967);877(0.936);634(0.93)
1419304_at	A	T	507(0.931)
1419307_at	A	Tnfrsf13c	657(0.991);691(0.96);768(0.954);641(0.931);513(0.917);556(0.917)
1419309_at	A	Pdpn	830(1);857(0.997);92(0.979);284(0.967);3(0.957);389(0.938);4(0.926);563(0.918)
1419311_at	A	Trim10	166(0.984);832(0.925);755(0.905)
1419315_at	A	Slamf9	513(0.942);411(0.924);641(0.906)
1419329_at	A	Sorbs3	580(0.907)
1419332_at	A	Egfl6	178(0.903)
1419350_at	A	Hook2	52(0.952);455(0.912)
1419352_at	A	0610007P06Rik	806(0.958)
1419371_s_at	A	Gosr2	56(0.972);391(0.968);703(0.925);61(0.917)
1419376_at	A	1110018M03Rik	233(0.958);850(0.912)
1419377_at	A	Med9	280(0.958)
1419378_a_at	A	Fxyd2	122(1)
1419379_x_at	A	Fxyd2	122(1);122(1)
1419387_s_at	A	Muc13	164(0.948);165(0.909)
1419391_at	A	Myog	210(0.964);879(0.908)
1419394_s_at	A	S100a8	521(0.978);253(0.936);234(0.928);261(0.924);250(0.916);188(0.913);187(0.911);252(0.911);262(0.904)
1419398_a_at	A	Dp1	235(0.957)
1419399_at	A	Mttp	864(0.945);717(0.944);229(0.937);706(0.93);707(0.924);78(0.923);716(0.923);53(0.92);709(0.914)
1419402_at	A	Mns1	392(0.987);608(0.964);505(0.949);393(0.937);609(0.925);622(0.909)
1419405_at	A	Nmb	242(0.913)
1419406_a_at	A	Bcl11a	788(0.991);294(0.929);634(0.922);836(0.917)
1419407_at	A	Hc	17(0.917)
1419418_a_at	A	Morc1	759(0.972)
1419421_at	A	Ank1	28(0.977)
1419428_a_at	A	Gaa	391(0.931)
1419429_at	A	Cntfr	375(0.943)
1419431_at	A	Ereg	236(0.988);645(0.988);775(0.923);434(0.91);524(0.906)
1419433_at	A	Nthl1	806(0.917)
1419435_at	A	Aox1	879(0.925);210(0.923)
1419437_at	A	Sim2 /// LOC547289 /// LOC547335	738(0.909)
1419442_at	A	Matn2	61(0.972);231(0.942);391(0.94);102(0.912)
1419449_a_at	A	Gnai2	235(0.957)
1419456_at	A	Dcxr	741(0.971);740(0.957);565(0.947);46(0.9)
1419458_at	A	Rgnef	125(0.959);606(0.94);182(0.938)
1419466_at	A	Nkd2	538(0.931)
1419467_at	A	Clec14a	733(0.978);737(0.961);206(0.952);342(0.952);205(0.948);171(0.946);91(0.937);879(0.933);207(0.931);353(0.922);857(0.918);197(0.916);27(0.911);774(0.907);577(0.906);284(0.902)
1419468_at	A	Clec14a	733(0.978);737(0.961);206(0.952);342(0.952);205(0.948);171(0.946);91(0.937);879(0.933);207(0.931);353(0.922);857(0.918);197(0.916);27(0.911);774(0.907);577(0.906);284(0.902);213(0.944);449(0.935);214(0.924)
1419473_a_at	A	Cck	236(1);238(0.99);737(0.988);645(0.982);284(0.978);774(0.977);171(0.972);274(0.965);733(0.951);508(0.949);830(0.941);105(0.938);434(0.938);4(0.931);775(0.929);197(0.92);700(0.913);328(0.901)
1419476_at	A	Adamdec1	606(0.969);344(0.938);269(0.909);125(0.904)
1419480_at	A	Sell	254(0.978);501(0.955);724(0.946);500(0.936);398(0.928);186(0.926);219(0.926);447(0.919);867(0.905);545(0.904)
1419481_at	A	Sell	254(0.978);501(0.955);724(0.946);500(0.936);398(0.928);186(0.926);219(0.926);447(0.919);867(0.905);545(0.904);501(0.965);724(0.946);500(0.945);254(0.942);877(0.913)
1419486_at	A	Foxc1	196(0.951)
1419493_a_at	A	Tpd52	487(0.928);573(0.918);486(0.9)
1419499_at	A	Gpam	555(0.924)
1419503_at	A	Stc2	507(0.903)
1419509_a_at	A	Nagk	497(0.986)
1419518_at	A	Tuba8	650(0.94);392(0.933);121(0.93);608(0.903)
1419519_at	A	Igf1	241(0.944)
1419520_at	A	Cml4	397(0.948)
1419524_at	A	Tph1	243(0.995);242(0.989);426(0.931)
1419526_at	A	Fgr	316(0.931);430(0.901)
1419538_at	A	Flt3	788(0.944)
1419540_at	A	Fthl17 /// LOC434726 /// LOC434727 /// LOC434728	6(0.944)
1419550_a_at	A	Stk39	1(0.979)
1419551_s_at	A	Stk39	1(0.979);1(0.998);765(0.927)
1419554_at	A	Cd47	540(0.939);292(0.929);867(0.929);728(0.901)
1419557_a_at	A	Tmem9	10(1)
1419561_at	A	Ccl3	244(1);812(0.944);496(0.923);813(0.913)
1419569_a_at	A	Isg20	773(0.91);118(0.908);755(0.905)
1419573_a_at	A	Lgals1	27(0.963);158(0.938);553(0.929);548(0.927);565(0.925);580(0.918);91(0.917);100(0.917);503(0.915);46(0.907)
1419583_at	A	Cbx4	287(0.919)
1419584_at	A	AI428795	865(0.938)
1419589_at	A	C1qr1	33(0.969);690(0.923)
1419591_at	A	Mlze	449(0.949);213(0.907)
1419594_at	A	Ctsg	246(0.994);359(0.993);245(0.992);251(0.991);537(0.986);813(0.986);252(0.983);281(0.983);250(0.98);333(0.979);16(0.972);357(0.948);604(0.948);186(0.942);15(0.932);613(0.932);417(0.927);273(0.926);282(0.926);419(0.919);358(0.913)
1419602_at	A	Hoxa2	93(0.964)
1419609_at	A	Ccr1	808(0.965)
1419610_at	A	Ccr1	808(0.965);808(0.951)
1419615_at	A	Trpv6	606(0.99);125(0.968);461(0.933);193(0.924);739(0.909)
1419627_s_at	A	Clec4n	248(0.975)
1419631_at	A	Was	723(0.922);768(0.917);796(0.908);420(0.906);728(0.903);875(0.903)
1419638_at	A	Efnb2	408(0.938)
1419639_at	A	Efnb2	408(0.938);408(0.938)
1419641_at	A	Purb	378(0.931)
1419646_a_at	A	Mbp	729(0.995);249(0.986);511(0.96);669(0.938);536(0.911);779(0.91);482(0.903)
1419654_at	A	Tle3	792(0.931)
1419656_at	A	Slc25a36	835(1)
1419657_a_at	A	Slc25a36	835(1);835(0.972)
1419662_at	A	Ogn	780(0.974)
1419663_at	A	Ogn	780(0.974);55(0.958);575(0.938);767(0.935);750(0.911);780(0.906)
1419665_a_at	A	Nupr1	61(0.958);102(0.958);231(0.925);780(0.922);590(0.917)
1419666_x_at	A	Nupr1	61(0.958);102(0.958);231(0.925);780(0.922);590(0.917);61(0.979);102(0.958);231(0.95);780(0.922)
1419667_at	A	Sgcb	114(0.917)
1419669_at	A	Prtn3	273(0.981);604(0.98);15(0.976);537(0.972);16(0.965);250(0.96);252(0.96);282(0.954);417(0.954);246(0.947);245(0.943);186(0.938);251(0.937);813(0.93);281(0.92);359(0.92);333(0.906);358(0.906);545(0.902)
1419672_at	A	Spock1	368(1);126(0.963)
1419674_a_at	A	Dpep1	624(0.983);114(0.938)
1419675_at	A	Ngfb	383(0.942)
1419684_at	A	Ccl8	3(1);207(1);577(0.99);342(0.987);549(0.958);206(0.957);123(0.953);91(0.945);857(0.944);145(0.938);353(0.937);25(0.935);173(0.935);284(0.935);580(0.918);205(0.913);238(0.91);774(0.91);546(0.903)
1419690_at	A	2610002M06Rik	808(0.938)
1419691_at	A	Camp	521(0.978);253(0.946);186(0.935);187(0.929);261(0.928);252(0.918);875(0.917);250(0.911);234(0.905);377(0.905);188(0.902)
1419693_at	A	Colec12	124(0.944);145(0.931);284(0.909)
1419700_a_at	A	Prom1	573(0.927)
1419703_at	A	Col5a3	205(0.959);238(0.957);774(0.957);171(0.954);206(0.943);274(0.939);124(0.935);284(0.931);577(0.93);733(0.924);607(0.913);145(0.91)
1419705_at	A	Car5b	258(0.924);185(0.917);259(0.903)
1419711_at	A	Cd7	254(0.993);219(0.91)
1419714_at	A	Cd274	616(0.983);615(0.928)
1419728_at	A	Cxcl5	399(0.983);255(0.967);256(0.942);210(0.923);92(0.901);829(0.9)
1419735_at	A	Csnk	260(1);257(0.997);258(0.996);259(0.986)
1419738_a_at	A	Tpm2	413(0.995);890(0.945);128(0.938);367(0.909)
1419741_at	A	Supt16h	588(0.923)
1419745_at	A	Arhgap23	502(0.91)
1419761_a_at	A	Gabpb1	494(0.931)
1419762_at	A	Ubd	610(0.953);791(0.936)
1419764_at	A	Chi3l3	187(0.99);234(0.99);261(0.99);252(0.979);250(0.973);377(0.969);188(0.967);262(0.965);186(0.949);245(0.943);246(0.939);521(0.938);307(0.92)
1419768_at	A	Cd22	768(0.949);657(0.938)
1419798_at	A	2610019E17Rik	725(0.917)
1419803_s_at	A	Ccdc12	539(0.915)
1419810_x_at	A	Arhgap9	723(0.932);796(0.919)
1419811_at	A	D16Wsu65e	538(0.903)
1419814_s_at	A	S100a1	56(1);703(0.958)
1419816_s_at	A	Errfi1	538(0.965);784(0.931)
1419821_s_at	A	Idh1	108(0.913)
1419829_a_at	B	NULL	807(0.949);702(0.939)
1419835_s_at	A	Plec1	26(0.972);100(0.935)
1419853_a_at	B	NULL	366(0.958)
1419872_at	A	Csf1r	513(0.95);852(0.943)
1419873_s_at	A	Csf1r	513(0.95);852(0.943);852(0.948);420(0.911)
1419874_x_at	A	Zbtb16	811(0.942)
1419879_s_at	A	Trim25	264(0.991)
1419907_s_at	A	Fcrlm1	513(0.967);411(0.938);657(0.922);641(0.909);640(0.908);768(0.907)
1419945_s_at	A	Rab2	56(0.91);703(0.908)
1419954_s_at	A	Tex27	596(0.969)
1419971_s_at	A	Slc35a5	550(0.946)
1419985_s_at	B	D11Ertd461e	788(0.958);635(0.949);634(0.942);501(0.904);877(0.904)
1419990_at	B	A830082K12Rik	845(0.917)
1420004_s_at	A	Pom121	409(0.91)
1420046_s_at	A	Maf1	556(1);642(0.992);641(0.957);691(0.953);887(0.951)
1420056_s_at	A	Ptdsr	283(0.965);280(0.944)
1420058_s_at	A	2410166I05Rik	519(1);888(0.946);520(0.938)
1420088_at	A	NULL	825(0.906)
1420089_at	A	Nfkbia	760(0.917)
1420093_s_at	A	Hnrpdl	446(0.948);299(0.921)
1420166_at	A	Dntt	294(1);788(0.991);836(0.979)
1420171_s_at	A	Myh9	891(0.977);367(0.917)
1420172_at	A	Myh9	891(0.977);367(0.917);367(0.971);178(0.938);891(0.926);890(0.913);413(0.907)
1420176_x_at	A	Igll1	724(0.934);633(0.926)
1420249_s_at	A	Ccl6	267(0.982);746(0.931);268(0.903)
1420250_at	A	NULL	746(0.938)
1420270_at	A	NULL	746(0.938);793(0.951)
1420272_at	A	NULL	746(0.938);793(0.951);287(0.928);698(0.909);787(0.907)
1420273_x_at	A	NULL	746(0.938);793(0.951);287(0.928);698(0.909);787(0.907);768(0.94)
1420277_at	B	NULL	746(0.938);793(0.951);287(0.928);698(0.909);787(0.907);768(0.94);139(1);603(0.958)
1420352_at	A	Prss22	343(0.92);269(0.917)
1420360_at	A	Dkk1	217(0.91)
1420376_a_at	A	H3f3b	812(0.924);244(0.907)
1420377_at	A	St8sia2	863(0.95)
1420378_at	A	Sftpd	269(0.993);606(0.973);134(0.949);2(0.931);629(0.924);125(0.922);386(0.916);182(0.906);344(0.903)
1420380_at	A	Ccl2	270(0.97);733(0.97);92(0.969);171(0.969);4(0.949);399(0.933);830(0.929);284(0.928);198(0.921);774(0.919);197(0.916);238(0.916);645(0.911);105(0.91)
1420382_at	A	MGI:2176230	271(1);262(0.98);377(0.936)
1420385_at	A	Gna14	242(0.978);243(0.954)
1420388_at	A	Prss12	717(0.929);716(0.925);864(0.918);229(0.917);706(0.908)
1420394_s_at	A	Gp49a /// Lilrb4	212(0.938);271(0.937);268(0.923);267(0.922);746(0.903)
1420398_at	A	Rgs18	225(0.934);130(0.931);723(0.931);211(0.928);35(0.926);481(0.925);796(0.925);804(0.924);410(0.912);807(0.908);702(0.907)
1420399_at	A	Gfi1b	608(0.952);392(0.948);506(0.924);609(0.904)
1420407_at	A	Ltb4r1	262(0.986);613(0.986);679(0.945);307(0.935);251(0.933);589(0.929);357(0.928);377(0.918);234(0.91);271(0.906)
1420414_at	A	Hoxa11	879(0.933)
1420416_at	A	Sema3a	675(1);272(0.944)
1420444_at	A	Slc22a3	273(0.995)
1420450_at	A	Mmp10	274(0.991);275(0.982);276(0.976);173(0.954);238(0.95);284(0.938);823(0.935);546(0.931)
1420463_at	A	MGI:1351468	410(0.958)
1420467_at	A	Psors1c2	277(0.958)
1420473_at	A	Mtpn	56(0.91)
1420482_at	A	Cnnm3	736(0.903)
1420494_x_at	A	Ubc	7(0.979);258(0.957);185(0.917)
1420499_at	A	Gch1	497(0.924)
1420512_at	A	Dkk2	278(0.971)
1420515_a_at	A	Pglyrp2	294(0.994);836(0.965);788(0.94)
1420534_at	A	Gucy1a3	7(0.917);258(0.917)
1420544_at	A	Gcet2	426(0.903)
1420553_x_at	A	Serpina1a	148(0.964)
1420570_x_at	A	Tcl1b3	494(0.931)
1420571_at	A	Prlpb	6(0.944)
1420572_at	A	Ms4a3	16(0.979);282(0.972);252(0.962);250(0.956);604(0.948);245(0.947);246(0.945);537(0.944);358(0.942);281(0.937);417(0.932);15(0.928);359(0.923);251(0.92);813(0.919);333(0.915)
1420579_s_at	A	Cftr	507(0.903)
1420583_a_at	A	Rora	215(1)
1420590_at	A	Has1	645(0.905)
1420598_x_at	A	Defcr-rs2	283(0.924);280(0.917)
1420602_a_at	A	Esx1	783(0.958)
1420603_s_at	A	Raet1a /// Raet1b /// Raet1c /// Raet1d /// Raet1e	284(1);4(0.977);124(0.94);173(0.94);546(0.938);238(0.923)
1420611_at	A	Prkacb	285(1);132(0.97)
1420614_at	A	Tcte1l	272(0.91);751(0.903)
1420616_at	A	Ash2l	835(0.944);44(0.905)
1420617_at	A	Cpeb4	522(0.91)
1420618_at	A	Cpeb4	522(0.91);319(0.932)
1420619_a_at	A	Aes	301(0.917)
1420621_a_at	A	App	780(0.984);102(0.963);750(0.958);97(0.947);585(0.925)
1420624_a_at	A	Vamp8	129(0.942);392(0.935);682(0.919);35(0.916)
1420630_at	A	8430419L09Rik	818(0.986)
1420635_a_at	A	Tcirg1	686(0.944);223(0.937);309(0.919);33(0.918);551(0.917)
1420641_a_at	A	Sqrdl	286(0.932)
1420649_at	A	Atbf1	163(0.96)
1420653_at	A	Tgfb1	703(0.942);56(0.938)
1420654_a_at	A	Gbe1	208(0.958)
1420664_s_at	A	Procr	210(1);399(0.967);879(0.958)
1420671_x_at	A	Ms4a4c	724(0.97);501(0.933);500(0.929);420(0.917);287(0.901)
1420678_a_at	A	Il17rb	254(0.971)
1420685_at	A	Grap2	506(0.958)
1420688_a_at	A	Sgce	163(0.946);344(0.938)
1420692_at	A	Il2ra	406(0.931);242(0.902)
1420696_at	A	Sema3c	701(0.986);367(0.924);891(0.921)
1420699_at	A	Clec7a	569(0.972);377(0.926);420(0.922);875(0.91)
1420704_at	A	Csf2ra	724(0.952);287(0.951);875(0.944);500(0.939)
1420719_at	A	Tex15	791(0.908)
1420725_at	A	Tmlhe	833(0.948)
1420745_a_at	A	Ccndbp1	832(0.963);166(0.929);755(0.917);845(0.906)
1420752_at	A	Dtx3	298(0.906)
1420760_s_at	A	Ndrl	606(1);125(0.974);461(0.945);739(0.942);193(0.931);143(0.921)
1420764_at	A	Scrg1	289(0.951)
1420796_at	A	Ahrr	243(0.94);242(0.938)
1420798_s_at	A	Pcdha4 /// Pcdha6 /// Pcdha7 /// Pcdha5 /// Pcdha11 /// Pcdha10 /// Pcdha1 /// Pcdha9 /// Pcdha3 ///	345(0.92)
1420804_s_at	A	Clec4d	290(0.919)
1420818_at	A	Sla	366(0.906)
1420819_at	A	Sla	366(0.906);817(0.965);728(0.962);311(0.925);431(0.92);190(0.916);211(0.913);615(0.91);271(0.906);570(0.903)
1420822_s_at	A	Sgpp1	771(0.979);540(0.91)
1420824_at	A	Sema4d	190(0.981);366(0.979);615(0.968);646(0.944);616(0.942);573(0.935);228(0.915);886(0.91);797(0.907);211(0.906)
1420827_a_at	A	Ccng1	565(0.96);46(0.958);745(0.934)
1420833_at	A	Vamp2	301(0.952)
1420835_at	A	Slc25a30	494(0.917)
1420836_at	A	Slc25a30	494(0.917);678(0.917)
1420838_at	A	Ntrk2	162(0.993);873(0.952)
1420855_at	A	Eln	233(0.924)
1420871_at	A	Gucy1b3	375(0.923)
1420875_at	A	Ptk9	596(0.99);565(0.94);400(0.926);590(0.903)
1420876_a_at	A	6-Sep	17(0.91)
1420879_a_at	A	Ywhab	409(0.958)
1420895_at	A	Tgfbr1	285(1);132(0.952)
1420898_at	A	Snap23	242(0.971);243(0.949)
1420900_a_at	A	Rab18	154(0.925)
1420901_a_at	A	Hk1	783(0.931)
1420904_at	A	Il17r	604(0.907);417(0.905)
1420905_at	A	Il17r	604(0.907);417(0.905);135(0.909);33(0.907)
1420909_at	A	Vegfa	882(0.904)
1420919_at	A	Sgk3	166(0.981);292(0.952);834(0.928);867(0.922);144(0.903)
1420924_at	A	Timp2	780(0.932);750(0.929);102(0.912)
1420928_at	A	St6gal1	552(0.923);826(0.917)
1420938_at	A	Hs6st2	443(0.949)
1420947_at	A	Atrx	277(0.903)
1420952_at	A	Son	556(0.931);691(0.925)
1420953_at	A	Add1	154(0.954);384(0.931)
1420978_at	A	Nrf1	358(0.906);28(0.901)
1420981_a_at	A	Lmo4	446(0.922)
1420984_at	A	Pctp	573(0.918)
1420985_at	A	Ash1l	691(0.941)
1420986_s_at	A	Kif3b	235(0.923)
1420994_at	A	B3gnt5	573(0.918)
1421002_at	A	Angptl2	158(0.989);648(0.981);394(0.964);549(0.944);583(0.944);91(0.929);620(0.922);670(0.92);824(0.909);107(0.907);451(0.906);742(0.902)
1421009_at	A	Rsad2	293(0.982);535(0.981);166(0.947);118(0.931);119(0.91)
1421028_a_at	A	Mef2c	788(0.926)
1421034_a_at	A	Il4ra	295(1)
1421038_a_at	A	Kcnn4	608(0.952);609(0.91)
1421040_a_at	A	Gsta2	106(0.958);463(0.944)
1421043_s_at	A	Arhgef2	301(0.905)
1421045_at	A	Mrc2	396(0.985);133(0.973);869(0.962);457(0.96);38(0.958);388(0.925);478(0.918);553(0.918);670(0.917)
1421058_at	A	Adh7	93(0.957);297(0.931)
1421059_a_at	A	Alg2	874(0.923)
1421066_at	A	Jak2	211(0.967);615(0.954);212(0.946);570(0.945);540(0.921);312(0.907)
1421074_at	A	Cyp7b1	298(0.969)
1421075_s_at	A	Cyp7b1	298(0.969);298(1);178(0.924)
1421090_at	A	Epb4.1l1	474(0.903)
1421096_at	A	Trpc1	397(0.948);258(0.935);185(0.917);779(0.91)
1421098_at	A	AI586015	723(0.908)
1421106_at	A	Jag1	374(0.979)
1421107_at	A	Stk4	825(0.969)
1421112_at	A	Nkx2-2	345(0.94)
1421117_at	A	Dst	143(0.991);626(0.91)
1421118_a_at	A	Gpr56	299(0.992);509(0.965);446(0.964)
1421129_a_at	A	Atp2a3	431(0.949);271(0.944);838(0.94);728(0.926);589(0.922);878(0.902)
1421133_at	A	Pvrl3	162(0.91)
1421134_at	A	Areg	300(0.986);260(0.91)
1421135_a_at	A	Cnot8	835(0.917)
1421137_a_at	A	Pkib	724(0.947);500(0.945);501(0.923)
1421149_a_at	A	Atn1	301(0.964)
1421156_a_at	A	Dsc2	10(0.972)
1421163_a_at	A	Nfia	301(0.97);440(0.916)
1421167_at	A	Atp11a	783(0.944)
1421171_at	A	Adam12	302(1)
1421172_at	A	Adam12	302(1);302(0.993)
1421173_at	A	Irf4	825(0.958);768(0.954);640(0.935);875(0.91)
1421186_at	A	Ccr2	377(0.987);852(0.943);307(0.926)
1421207_at	A	Lif	169(0.972);168(0.958);416(0.942)
1421217_a_at	A	Lgals9	537(0.972)
1421225_a_at	A	Slc4a4	185(0.903);7(0.901)
1421228_at	A	Ccl7	341(0.98);92(0.964);830(0.96);197(0.957);342(0.948);303(0.943);478(0.942);857(0.939);389(0.935);198(0.933);508(0.933);167(0.929);328(0.927);693(0.925);733(0.924);207(0.921);206(0.917);850(0.917);353(0.916);803(0.907);38(0.904);700(0.902)
1421267_a_at	A	Cited2	6(0.986)
1421268_at	A	Ugcg	231(0.95)
1421269_at	A	Ugcg	231(0.95);231(0.975)
1421275_s_at	A	Socs4	506(0.938)
1421279_at	A	Lamc2	606(0.928);386(0.913)
1421284_at	A	Pign	3(0.986);284(0.946);389(0.935);25(0.928);123(0.906);4(0.903)
1421287_a_at	A	Pecam1	835(0.958);806(0.903)
1421289_at	A	Hspb7	148(0.946)
1421298_a_at	A	Hipk1	845(0.958);755(0.905);832(0.904)
1421307_at	A	Car13	272(0.91)
1421313_s_at	A	Cttn	154(0.945)
1421315_s_at	A	Cttn	154(0.945);154(0.971);362(0.928)
1421317_x_at	A	Myb	15(0.947);273(0.926);813(0.919);221(0.912);419(0.911);251(0.905);537(0.903)
1421319_at	A	Ptgfrn	784(0.909)
1421322_a_at	A	Isgf3g	293(0.904)
1421334_x_at	A	Mynn	806(0.917)
1421344_a_at	A	Jub	67(0.934);563(0.915)
1421358_at	A	H2-M3	788(0.981);223(0.963);877(0.959);33(0.949);135(0.947);635(0.946);634(0.939);686(0.908);872(0.908)
1421369_a_at	A	Mab21l1	56(0.951);703(0.917);257(0.91);306(0.907)
1421374_a_at	A	Fxyd1	384(0.968)
1421375_a_at	A	S100a6	741(0.936);580(0.929);740(0.921);795(0.915);565(0.905);27(0.903)
1421378_s_at	A	Abcc1	595(0.976)
1421392_a_at	A	Birc3	847(0.917)
1421403_at	A	Pi15	114(0.931)
1421408_at	A	Igsf6	358(0.924);307(0.907);679(0.904)
1421424_a_at	A	Anpep	861(0.989);202(0.983);497(0.903)
1421431_at	A	Ptrf	196(0.938);738(0.938)
1421440_at	A	Wnt8b	93(0.924)
1421447_at	A	Onecut1	93(0.92)
1421456_at	A	P2ry1	242(0.957);243(0.944)
1421457_a_at	A	Samsn1	225(0.963);410(0.958);35(0.946);120(0.942);130(0.942);723(0.917);110(0.915);165(0.913);807(0.911);419(0.907);164(0.904)
1421461_at	A	Mpl	836(0.965)
1421468_at	A	Kcnj3	507(0.903)
1421469_a_at	A	Stat5a	537(1);16(0.931)
1421475_at	A	Ms4a2	243(0.921);817(0.91);746(0.903)
1421498_a_at	A	2010204K13Rik	52(0.936);726(0.908)
1421504_at	A	Sp4	887(0.91);691(0.905);556(0.903)
1421525_a_at	A	Birc1e	723(0.908)
1421534_at	A	NULL	323(0.931)
1421546_a_at	A	Racgap1	446(0.948);22(0.901)
1421551_s_at	A	Ifi202b	884(0.988);883(0.949);580(0.946);464(0.939);114(0.931);850(0.926);566(0.912);25(0.902);553(0.9)
1421571_a_at	A	Ly6c	309(0.975);698(0.944);686(0.901)
1421578_at	A	Ccl4	310(1);244(0.954);545(0.929);496(0.917);812(0.917)
1421615_at	A	Myo15	818(0.938)
1421618_at	A	Myo1f	271(0.973);262(0.957);377(0.954);838(0.915);807(0.906);419(0.905)
1421624_a_at	A	Enah	573(0.901)
1421628_at	A	Il18r1	615(0.974);312(0.954);190(0.942);211(0.942);311(0.933);817(0.931);366(0.917);481(0.908);212(0.904)
1421640_a_at	A	Tank	671(0.935)
1421647_at	A	Cd1d2	324(0.91)
1421653_a_at	A	Igh-VJ558 /// LOC238447 /// LOC544903 /// LOC544907	398(0.96);316(0.958);315(0.931)
1421654_a_at	A	Lmna	824(1);451(0.957)
1421662_a_at	A	Tusc3	703(0.942);56(0.924)
1421679_a_at	A	Cdkn1a	764(0.977)
1421694_a_at	A	Cspg2	133(0.903)
1421721_a_at	A	Arnt	835(0.958)
1421739_a_at	A	Matk	537(1)
1421749_at	A	NULL	317(1);52(0.917)
1421750_a_at	A	Vbp1	806(0.903)
1421775_at	A	Fcer1a	591(0.982);817(0.931);212(0.925)
1421793_at	A	Fgf11	760(0.906)
1421800_at	A	Phxr1	787(0.972);877(0.93)
1421802_at	A	Ear1	695(0.916)
1421811_at	A	Thbs1	367(0.953);891(0.94);767(0.926)
1421812_at	A	Tapbp	698(0.959);686(0.91)
1421813_a_at	A	Psap	235(0.962);526(0.938)
1421817_at	A	Gsr	358(0.971)
1421821_at	A	Ldlr	645(0.952)
1421824_at	A	Bace1	750(0.97);298(0.969)
1421829_at	A	Ak3l1	783(1);157(0.931)
1421830_at	A	Ak3l1	783(1);157(0.931);783(0.944)
1421832_at	A	Twsg1	154(0.974);384(0.949)
1421834_at	A	Pip5k1a	319(0.99)
1421840_at	A	Abca1	579(0.924)
1421844_at	A	Il1rap	524(0.979);523(0.953);236(0.95);645(0.935);605(0.926);389(0.917);324(0.91)
1421847_at	A	Wsb2	296(0.931)
1421851_at	A	Mtap1b	863(0.904)
1421855_at	A	Fgl2	295(0.931)
1421859_at	A	Adam17	25(0.909)
1421860_at	A	Clstn1	301(0.982)
1421866_at	A	Nr3c1	784(0.946)
1421877_at	A	Mapk9	399(0.942)
1421891_at	A	St3gal2	202(0.991);861(0.928);497(0.91)
1421893_a_at	A	Tpp2	409(0.903)
1421901_at	A	Eif2ak1	832(0.933);166(0.925);119(0.919);755(0.917);870(0.917);88(0.904)
1421908_a_at	A	Tcf12	677(0.912)
1421917_at	A	Pdgfra	25(0.986);114(0.979);850(0.931)
1421927_at	A	Tbl2	835(0.944)
1421936_at	A	Dapp1	165(0.92);120(0.918);537(0.917);164(0.916)
1421937_at	A	Dapp1	165(0.92);120(0.918);537(0.917);164(0.916);221(0.933);130(0.931);753(0.927);410(0.926);164(0.919);110(0.917);723(0.913);431(0.906);120(0.903);728(0.903);165(0.902)
1421952_at	A	Capn6	321(0.958);322(0.94)
1421957_a_at	A	Pcyt1a	505(0.954)
1421963_a_at	A	Cdc25b	88(0.98);871(0.94);870(0.931);119(0.913);657(0.91);118(0.908)
1421973_at	A	Gfra1	178(0.931)
1421977_at	A	Mmp19	25(0.993);3(0.991);342(0.978);207(0.964);546(0.958);4(0.94);577(0.935);284(0.917);123(0.902)
1421979_at	A	Phex	93(0.971);297(0.931)
1421987_at	A	Papss2	285(1);861(0.975);295(0.926);497(0.903)
1421989_s_at	A	Papss2	285(1);861(0.975);295(0.926);497(0.903);285(1);861(0.902)
1421991_a_at	A	Igfbp4	154(0.994);701(0.958);322(0.944);384(0.917)
1421992_a_at	A	Igfbp4	154(0.994);701(0.958);322(0.944);384(0.917);154(0.957);298(0.938);701(0.926);384(0.912);322(0.903)
1421996_at	A	Tcfap2a	93(0.971)
1422000_at	A	Akr1c12	242(0.949);243(0.94)
1422007_at	A	Aqp3	783(0.917)
1422013_at	A	Clec4a2	262(0.922)
1422015_a_at	A	Abcb8	323(0.972)
1422024_at	A	Fli1	796(0.923);723(0.916)
1422029_at	A	Ccl20	606(0.93)
1422031_a_at	A	Za20d3	835(0.931)
1422039_at	A	Tnfrsf22	703(0.908)
1422040_at	A	Sema7a	538(1)
1422041_at	A	Pilrb	808(0.958);271(0.954);377(0.921);262(0.916)
1422044_at	A	Ndst1	301(0.917)
1422045_a_at	A	Ptpn12	830(0.913)
1422053_at	A	Inhba	105(0.991);197(0.977);830(0.972);236(0.967);737(0.955);508(0.953);171(0.946);324(0.944);733(0.924);92(0.911);645(0.911);198(0.904);774(0.901)
1422058_at	A	Nodal	370(0.95);52(0.918)
1422064_a_at	A	Zbtb20	298(0.99);599(0.933)
1422068_at	A	Pou3f1	736(0.972)
1422084_at	A	Bmx	744(0.917)
1422103_a_at	A	Stat5b	130(0.936);419(0.934);35(0.931);225(0.924);358(0.913);431(0.911)
1422119_at	A	Rab5b	301(0.911)
1422123_s_at	A	Ceacam1 /// Ceacam2	744(1);430(0.996)
1422124_a_at	A	Ptprc	878(0.951);728(0.946);316(0.938);431(0.917);766(0.91);219(0.906);311(0.904);186(0.903)
1422125_at	A	Htr2b	326(0.938);174(0.903)
1422134_at	A	Fosb	327(0.916)
1422139_at	A	Plau	324(0.993);174(0.903)
1422152_at	A	Hmx1	258(0.957);260(0.931)
1422168_a_at	A	Bdnf	890(0.93)
1422177_at	A	Il13ra2	197(0.993);508(0.988);328(0.979);198(0.963);105(0.96);829(0.959);830(0.945);92(0.922)
1422180_a_at	A	Mcpt6	285(0.991);505(0.94)
1422184_a_at	A	Ak1	583(0.96);563(0.906)
1422188_s_at	A	Tcrg	615(0.991);211(0.967);616(0.95);212(0.933);366(0.917)
1422189_x_at	A	Tcrg	615(0.991);211(0.967);616(0.95);212(0.933);366(0.917);366(0.906)
1422216_at	A	Mid2	178(0.903)
1422221_at	A	Hand2	10(1)
1422228_at	A	Wnt8a	507(0.972)
1422240_s_at	A	Sprr2h	2(0.917)
1422241_a_at	A	Ndufa1	402(0.935);401(0.917)
1422243_at	A	Fgf7	332(0.993);566(0.991);453(0.975);114(0.958);113(0.942);803(0.926);55(0.912)
1422253_at	A	Col10a1	596(0.948);738(0.92)
1422286_a_at	A	Tgif	487(0.967);486(0.965)
1422289_a_at	A	Ctsq	6(1)
1422303_a_at	A	Tnfrsf18	615(0.994);616(0.992);228(0.988);366(0.927);211(0.92);212(0.917);110(0.909);130(0.909);886(0.903)
1422316_at	A	Gp1ba	243(0.931);242(0.902)
1422317_a_at	A	Il1rl1	830(0.992);92(0.99);197(0.936);270(0.935);399(0.925)
1422411_s_at	A	Ear1 /// Ear2 /// Ear3 /// Ear12	358(0.986);604(0.977);417(0.976);333(0.973);813(0.969);359(0.966);251(0.957);252(0.956);357(0.945);15(0.944);250(0.94);307(0.935);245(0.926);501(0.926);679(0.919);327(0.918);500(0.918);545(0.918);613(0.918);186(0.915);246(0.911);281(0.907)
1422412_x_at	A	Ear3	695(0.902)
1422418_s_at	A	Supt4h1 /// Supt4h2	18(0.921)
1422428_at	A	Acsbg1	345(0.946)
1422429_at	A	Rnf14	494(0.917)
1422433_s_at	A	Idh1	841(0.933);751(0.91)
1422437_at	A	Col5a2	341(0.976);478(0.976);38(0.969);342(0.967);475(0.949);688(0.945);381(0.937);687(0.933);396(0.929);158(0.928);457(0.928);353(0.924);548(0.923);869(0.917);670(0.912);456(0.907);648(0.904);553(0.9)
1422438_at	A	Ephx1	335(0.91)
1422450_at	A	Ctnnd1	792(0.917)
1422452_at	A	Bag3	619(0.925);451(0.906);824(0.901)
1422454_at	A	Krt1-13	344(0.958)
1422466_at	A	Nxn	780(0.911);585(0.908)
1422468_at	A	Ppt1	524(0.927);106(0.917)
1422474_at	A	Pde4b	683(0.933)
1422478_a_at	A	Acss2	336(0.949)
1422480_at	A	Snx3	46(0.927)
1422489_at	A	Gcs1	16(0.986);282(0.958);537(0.958);273(0.94)
1422490_at	A	Bnip2	879(0.917)
1422499_at	A	D15Ertd366e	178(1);784(0.957);891(0.94);367(0.931)
1422506_a_at	A	Cstb	434(0.917);508(0.917);777(0.91)
1422507_at	A	Cstb	434(0.917);508(0.917);777(0.91);474(0.924)
1422510_at	A	Ctdspl	344(0.951)
1422514_at	A	Aebp1	27(0.95);580(0.948);158(0.946);391(0.944);91(0.929);298(0.927);750(0.923);869(0.916);102(0.903);133(0.903);742(0.902);780(0.901);353(0.9)
1422518_at	A	Cask	162(1);571(0.903)
1422527_at	A	H2-DMa	500(0.995);501(0.99);724(0.968);788(0.968);254(0.942);877(0.936);310(0.906);545(0.906);499(0.905)
1422536_at	A	Tnni3	582(0.972)
1422537_a_at	A	Id2	10(0.917)
1422538_at	A	Extl2	162(0.938)
1422539_at	A	Extl2	162(0.938);520(0.944)
1422540_at	A	Fbln1	819(0.995);476(0.965);231(0.95);61(0.931);96(0.903)
1422541_at	A	Ptprm	399(0.917)
1422542_at	A	Gpr34	243(0.972);242(0.971)
1422550_a_at	A	Mtap6	196(0.931)
1422552_at	A	Rprm	336(0.935)
1422561_at	A	Adamts5	780(0.938)
1422563_at	A	Crry	135(0.95);223(0.929);211(0.909);730(0.903)
1422567_at	A	Niban	746(0.924)
1422570_at	A	Yy1	496(0.958);812(0.938);545(0.908)
1422571_at	A	Thbs2	342(0.998);3(0.983);25(0.975);207(0.967);341(0.962);548(0.962);857(0.957);353(0.955);503(0.955);38(0.95);553(0.948);478(0.944);869(0.942);27(0.94);123(0.935);670(0.929);91(0.923);577(0.923);206(0.92);457(0.913);580(0.905);458(0.903);549(0.903);693(0.901)
1422572_at	A	Rhog	287(0.977)
1422575_at	A	Mxd4	242(0.938);243(0.903)
1422576_at	A	Sca10	783(0.972)
1422580_at	A	Myl4	10(0.986)
1422587_at	A	Tmem45a	255(0.952);475(0.947);381(0.92);476(0.903)
1422588_at	A	Krt2-6b	343(0.917);2(0.903)
1422592_at	A	Ctnnd2	345(0.923);446(0.911)
1422593_at	A	Ap3s1	282(0.977);16(0.965);537(0.931);358(0.924)
1422597_at	A	Mmp15	375(0.98)
1422601_at	A	Serpinb9	624(0.992);620(0.943)
1422603_at	A	Rnase4	548(1);553(0.996);3(0.991);342(0.987);207(0.967);284(0.967);4(0.949);25(0.949);123(0.949);124(0.949);457(0.941);503(0.935);777(0.922);577(0.913)
1422605_at	A	Ppp1r1a	442(0.917)
1422606_at	A	C1qtnf3	367(0.935);891(0.935)
1422610_s_at	A	Igf2bp3	705(0.912)
1422611_s_at	A	Igf2bp3	705(0.912);705(0.917)
1422615_at	A	Map4k4	733(0.981);171(0.969);284(0.946);238(0.92);4(0.917);774(0.913);173(0.912);546(0.91);124(0.907);607(0.901)
1422619_at	A	Ppap2a	803(0.93);92(0.927);830(0.909);675(0.907);197(0.903)
1422620_s_at	A	Ppap2a	803(0.93);92(0.927);830(0.909);675(0.907);197(0.903);857(0.959);503(0.955);3(0.951);207(0.946);548(0.945);342(0.941);553(0.922);206(0.915);25(0.913);389(0.913);353(0.905);284(0.902);803(0.901)
1422625_at	A	Ly6h	375(0.983)
1422628_at	A	4632417K18Rik	393(0.92);609(0.91)
1422629_s_at	A	Shrm	455(0.909)
1422631_at	A	Ahr	517(0.921)
1422632_at	A	Ctsw	254(0.967)
1422638_s_at	A	Rassf5	787(0.935);877(0.907);768(0.903)
1422639_at	A	Calcb	397(0.906)
1422642_at	A	Cdc42ep3	875(0.944);871(0.935);870(0.902)
1422643_at	A	Moxd1	143(0.958);729(0.944);626(0.938);249(0.917);511(0.917)
1422659_at	A	Camk2d	257(0.962);258(0.957);185(0.907);7(0.901)
1422667_at	A	Krt1-15	203(0.986);350(0.972);344(0.951);421(0.931);125(0.901)
1422668_at	A	Serpinb9b	783(0.958);157(0.938)
1422670_at	A	Rnd2	323(0.917)
1422671_s_at	A	Naalad2	351(0.991);272(0.965);777(0.916)
1422677_at	A	Dgat2	630(0.935);783(0.931)
1422679_s_at	A	Sh2bp1	783(0.931)
1422685_at	A	Sec8l1	26(0.924)
1422695_at	A	Ttyh1 /// Taf1	571(0.938);680(0.91)
1422697_s_at	A	Jarid2	44(0.958);371(0.913)
1422698_s_at	A	Jarid2	44(0.958);371(0.913);44(0.944);846(0.901)
1422702_at	A	Azin1	832(0.921)
1422704_at	A	Gyk	243(0.954);242(0.949);426(0.91)
1422706_at	A	Tmepai	599(0.908)
1422707_at	A	Pik3cg	646(0.965);431(0.954);190(0.937);728(0.925);753(0.924);228(0.918);615(0.907)
1422708_at	A	Pik3cg	646(0.965);431(0.954);190(0.937);728(0.925);753(0.924);228(0.918);615(0.907);702(0.959);271(0.94);419(0.939);723(0.931);807(0.93);796(0.921);130(0.911)
1422711_a_at	A	Pnck	788(0.917)
1422714_at	A	Ube2i /// LOC546265	280(0.944);628(0.944);839(0.917)
1422730_at	A	Limd1	556(0.944);887(0.903)
1422734_a_at	A	Myb	537(1)
1422738_at	A	Ddr2	353(0.976);566(0.972);458(0.969);503(0.933);133(0.926);580(0.926);693(0.922);114(0.917);27(0.906);553(0.905)
1422740_at	A	Tnfrsf21	17(1)
1422741_a_at	A	Bbx	6(0.931);157(0.91)
1422748_at	A	Zfhx1b	513(0.95);540(0.902)
1422755_at	A	Btk	766(0.951);728(0.935);591(0.931);121(0.922);419(0.917);682(0.911);753(0.904);589(0.903);838(0.903)
1422763_at	A	Gipc1	806(0.972)
1422773_at	A	Myt1	482(0.912)
1422775_at	A	Blk	657(0.907)
1422784_at	A	Krt2-6a	343(0.989);203(0.909);387(0.906)
1422798_at	A	Cntnap2	354(1)
1422804_at	A	Serpinb6b	182(0.913);125(0.907)
1422808_s_at	A	Dock2	501(0.928);186(0.917);766(0.901)
1422824_s_at	A	Eps8	434(0.944)
1422828_at	A	Cd3d	254(0.982)
1422833_at	A	Foxa2	355(0.953)
1422835_at	A	Kcnd2	345(0.973)
1422837_at	A	Scel	356(1);344(0.944);269(0.924);182(0.909);606(0.903)
1422842_at	A	Xrn2	806(0.917)
1422855_at	A	Cpsf3	18(0.917)
1422859_a_at	A	Rpl23	283(1);277(0.972);280(0.903)
1422865_at	A	Runx1	295(0.981)
1422873_at	A	Prg2	358(1);417(0.981);604(0.98);333(0.947);359(0.94);357(0.93);695(0.929);327(0.923);15(0.92);813(0.919);282(0.917);251(0.905)
1422875_at	A	Cd84	377(0.91);808(0.91)
1422887_a_at	A	Ctbp2	714(0.934)
1422890_at	A	Pcdh18	538(0.931)
1422903_at	A	Ly86	501(0.966);724(0.958);500(0.95);447(0.932);877(0.922);254(0.913)
1422905_s_at	A	Fmo2	463(0.925);775(0.911);227(0.907);76(0.904)
1422917_at	A	Epha1	507(0.944)
1422920_at	A	Cldn13	28(0.986);29(0.935);144(0.923);201(0.911)
1422921_at	A	Vpreb3	513(0.942);768(0.926);420(0.911);411(0.91);825(0.906)
1422928_at	A	NE	282(0.977);537(0.958);604(0.936);15(0.918);16(0.917);246(0.917);245(0.911);417(0.908);281(0.907);251(0.903);359(0.903)
1422930_at	A	Icam4	28(0.93);392(0.922);393(0.901)
1422934_x_at	A	Defcr-rs7	280(0.917)
1422938_at	A	Bcl2	366(0.917)
1422941_at	A	Wnt16	7(0.906)
1422943_a_at	A	Hspb1	67(0.929);563(0.915)
1422953_at	A	Fpr-rs2	521(0.944);377(0.903)
1422956_at	A	D1Pas1	759(0.931)
1422962_a_at	A	Psmb8	183(0.934);788(0.926);33(0.921);223(0.912)
1422964_at	A	Rad23a	539(0.908)
1422978_at	A	Cybb	287(0.928);219(0.923);88(0.909)
1422979_at	A	Suv39h2	323(0.903)
1422993_s_at	A	Thoc4 /// Refbp2	539(0.915)
1423037_at	A	Agtrl1	839(0.931)
1423038_at	A	Stx6	595(0.905)
1423049_a_at	A	Tpm1	362(0.934)
1423055_at	A	Nsg1	789(0.915);363(0.913);439(0.909)
1423062_at	A	Igfbp3	775(0.905)
1423076_at	A	Snx9	353(0.983);25(0.971);342(0.963);580(0.959);458(0.957);3(0.954);91(0.947);27(0.945);857(0.941);503(0.931);553(0.916);133(0.913);207(0.908);123(0.906);548(0.905);206(0.904)
1423077_at	A	Snx9	353(0.983);25(0.971);342(0.963);580(0.959);458(0.957);3(0.954);91(0.947);27(0.945);857(0.941);503(0.931);553(0.916);133(0.913);207(0.908);123(0.906);548(0.905);206(0.904);25(0.906)
1423081_a_at	A	Tomm20 /// LOC546321	731(0.954)
1423091_a_at	A	Gpm6b	363(0.948);440(0.903)
1423097_s_at	A	Capn7	804(0.917);211(0.913);228(0.911)
1423103_at	A	Rfx5	647(0.911)
1423105_a_at	A	Yeats4	825(0.917);411(0.91)
1423106_at	A	Ube2b	319(0.901)
1423110_at	A	Col1a2	60(0.971);767(0.931);364(0.925);663(0.925);365(0.917)
1423120_at	A	Ide	65(0.903)
1423126_at	A	Atp1b3	106(0.91)
1423134_at	A	BC003324	310(0.957);545(0.924);496(0.917);294(0.905)
1423140_at	A	Lip1	585(0.95)
1423153_x_at	A	Cfh	258(0.967)
1423156_at	A	Gnpnat1	487(0.936);486(0.913)
1423160_at	A	Spred1	284(0.931);434(0.924);605(0.921);238(0.92);571(0.91);236(0.904)
1423161_s_at	A	Spred1	284(0.931);434(0.924);605(0.921);238(0.92);571(0.91);236(0.904);703(0.908)
1423166_at	A	Cd36	664(0.958)
1423169_at	A	Taf7	44(0.908);371(0.904)
1423177_a_at	A	Abi1	316(0.938)
1423182_at	A	Tnfrsf13b	723(0.93);796(0.907)
1423187_at	A	Gabarapl2	157(0.944);783(0.944)
1423188_a_at	A	6720456B07Rik	616(0.971);550(0.928);406(0.912);797(0.907);366(0.906)
1423211_at	A	Nola3	759(0.903)
1423212_at	A	Phc1	370(0.92);588(0.918)
1423213_at	A	Plxnc1	183(0.924);604(0.922)
1423226_at	A	Ms4a1	513(0.942);768(0.94);420(0.917);411(0.91);657(0.91)
1423228_at	A	B4galt6	494(0.917)
1423241_a_at	A	Tfdp1	539(0.942)
1423245_at	A	Cops7a	362(0.931)
1423247_at	A	Txndc4	888(0.97);810(0.912)
1423250_a_at	A	Tgfb2	408(0.938)
1423252_at	A	Hdgfrp3	80(0.929)
1423254_x_at	A	Rps27l	494(1);362(0.907)
1423255_at	A	Atp6v1g1	494(0.931)
1423261_at	A	1500015O10Rik	367(0.935);891(0.917);178(0.91);890(0.901)
1423262_a_at	A	H3f3a	522(0.903)
1423266_at	A	2810405K02Rik	572(0.91)
1423274_at	A	Ddx26	408(0.917)
1423277_at	A	Ptprk	563(0.955)
1423282_at	A	Pitpna	801(0.926)
1423283_at	A	Pitpna	801(0.926);745(0.906)
1423286_at	A	Cbln1	889(0.926);562(0.92);628(0.912);280(0.903)
1423293_at	A	Rpa1	539(0.911)
1423294_at	A	Mest	375(0.95)
1423298_at	A	Add3	235(0.906)
1423310_at	A	Tpbg	4(0.954);25(0.938)
1423311_s_at	A	Tpbg	4(0.954);25(0.938);25(0.982);580(0.97);4(0.968);3(0.939);546(0.917)
1423319_at	A	Hhex	431(0.975);836(0.917)
1423322_at	A	Lin7c	46(0.925);565(0.914)
1423327_at	A	4930517K11Rik	759(0.972)
1423328_at	A	Gdap1	345(0.93)
1423332_at	A	Sdcbp	703(0.908)
1423345_at	A	Degs1	507(0.986)
1423350_at	A	Socs5	798(0.975);272(0.944)
1423367_at	A	Wnt7a	345(0.936)
1423368_at	A	Laptm4a	384(0.944);154(0.939);701(0.931)
1423375_at	A	1700023B02Rik	845(0.917)
1423382_a_at	A	Hnrpf /// LOC544823	323(0.944)
1423391_at	A	Git2	634(0.954);788(0.949);635(0.946)
1423394_at	A	Pcyox1	114(1);565(0.934);566(0.912)
1423396_at	A	Agt	249(0.979);729(0.954)
1423404_at	A	Gkn1	368(1);6(0.917);126(0.903)
1423406_at	A	Sv2a	482(0.907)
1423407_a_at	A	Fbln2	780(0.948);750(0.929);102(0.907)
1423414_at	A	Ptgs1	675(0.991);272(0.965);645(0.94)
1423416_at	A	Smarcc1	283(1);277(0.958);280(0.917)
1423424_at	A	Zic3	370(0.977);455(0.958);52(0.902);588(0.902)
1423428_at	A	Ror2	628(0.917);627(0.906)
1423429_at	A	Rhox5	371(1);372(1);783(0.986);782(0.935);846(0.927);149(0.913)
1423436_at	A	Gsta3	258(0.978);185(0.949);259(0.935);7(0.911);260(0.91)
1423437_at	A	Gsta3	258(0.978);185(0.949);259(0.935);7(0.911);260(0.91);259(0.944);258(0.913);260(0.903)
1423442_a_at	A	Fbxw2	845(0.969)
1423444_at	A	Rock1	691(0.933);657(0.913);556(0.907)
1423450_a_at	A	Hs3st1	368(0.975);373(0.969);126(0.958);792(0.903)
1423451_at	A	Pgrmc1	100(0.938);620(0.917);451(0.906)
1423452_at	A	Stk17b	496(0.952);530(0.93);130(0.927);228(0.908);812(0.903);445(0.901)
1423456_at	A	Bzw2	573(0.901)
1423462_at	A	Map3k7ip2	505(0.94)
1423467_at	A	Ms4a4b	254(0.96);724(0.935)
1423470_at	A	Ptbp2	1(0.973);765(0.908)
1423472_at	A	Setp2	384(0.931)
1423475_at	A	Cnnm2	806(0.931);835(0.903)
1423477_at	A	Zic1	374(0.986)
1423478_at	A	Prkcb1	132(1);402(0.986);406(0.949);36(0.938)
1423484_at	A	Bicc1	475(0.94);158(0.931);587(0.924);688(0.924);457(0.919);456(0.911);341(0.909)
1423488_at	A	Mmd	145(0.972);173(0.963);238(0.93);546(0.91);284(0.906)
1423489_at	A	Mmd	145(0.972);173(0.963);238(0.93);546(0.91);284(0.906);171(0.997);238(0.997);774(0.997);173(0.995);284(0.993);733(0.984);145(0.972);172(0.964);546(0.958);124(0.935);274(0.93);4(0.926);607(0.913)
1423492_at	A	Mrpl45	588(0.901)
1423493_a_at	A	Nfix	100(0.971);55(0.935);75(0.925);750(0.905)
1423506_a_at	A	Nnat	375(0.99)
1423512_at	A	AW209491	283(0.924);277(0.903)
1423513_at	A	Neo1	114(0.958);340(0.931);272(0.91)
1423516_a_at	A	Nid2	678(0.972);67(0.964);563(0.922)
1423532_at	A	Rnf44	736(0.944)
1423535_at	A	Strn3	362(0.933)
1423537_at	A	Gap43	363(0.959)
1423540_at	A	Rbms2	783(0.986);157(0.958)
1423547_at	A	Lyzs	377(0.957);875(0.931);262(0.925);569(0.921);420(0.901)
1423548_s_at	A	Sdbcag84	154(0.945)
1423551_at	A	Cdh13	335(0.986)
1423552_at	A	Leprotl1	285(0.926);861(0.909)
1423555_a_at	A	Ifi44	399(0.925);674(0.925)
1423569_at	A	Gatm	282(0.931);16(0.917);273(0.912)
1423571_at	A	Edg1	378(1);383(0.908)
1423584_at	A	Igfbp7	50(0.957);670(0.948);381(0.937);687(0.934);102(0.921);51(0.911);137(0.903)
1423585_at	A	Igfbp7	50(0.957);670(0.948);381(0.937);687(0.934);102(0.921);51(0.911);137(0.903);326(0.958);174(0.903)
1423586_at	A	Axl	780(0.943);750(0.94);102(0.935);133(0.926);391(0.926);394(0.904);97(0.901)
1423591_at	A	Fgfr1op2	570(0.956);450(0.909)
1423594_a_at	A	Ednrb	379(1);155(0.963);383(0.908)
1423606_at	A	Postn	784(0.967)
1423607_at	A	Lum	382(0.972);381(0.968);546(0.951);25(0.949);380(0.943);3(0.919)
1423613_at	A	Ssfa2	443(1)
1423615_at	A	Zfp364	835(0.986)
1423617_at	A	Cog8	745(0.928)
1423627_at	A	Nqo1	383(0.933)
1423628_s_at	A	Pcdhgb1 /// Pcdhgb2 /// Pcdhgb4 /// Pcdhgb5 /// Pcdhgb6 /// Pcdhgb7 /// Pcdhgb8 /// Pcdhgc3 /// Pcdh	301(0.929)
1423630_at	A	Cygb	384(0.958)
1423632_at	A	Gpr146	845(0.979)
1423651_at	A	Hbld2	845(0.948);755(0.946)
1423657_at	A	Cdipt	497(0.903)
1423669_at	A	Col1a1	701(0.954);60(0.939);384(0.921)
1423671_at	A	Dner	873(0.905)
1423672_at	A	2510042P03Rik	784(0.902)
1423677_at	A	Fkbp9	563(0.923)
1423678_at	A	BC017643	316(0.917)
1423680_at	A	Fads1	108(0.923)
1423681_at	A	1300018I05Rik	235(0.932)
1423683_at	A	Cdca4	539(0.904)
1423686_a_at	A	1110020C13Rik	448(0.926)
1423691_x_at	A	Krt2-8	455(0.942);578(0.908);67(0.901)
1423693_at	A	Ela1	29(0.906);608(0.906)
1423694_at	A	Kctd10	154(0.928);235(0.902)
1423704_at	A	Lypla3	295(0.907)
1423711_at	A	Ndufaf1	18(0.912)
1423714_at	A	Asf1b	832(0.913);870(0.906)
1423720_a_at	A	Sara1	384(0.907)
1423724_at	A	Zwint	162(0.958)
1423727_at	A	Cnih	235(0.928)
1423729_a_at	A	2500002L14Rik	95(0.913);602(0.904)
1423731_at	A	Aldh16a1	539(0.94)
1423735_a_at	A	Wdr36	429(0.923)
1423746_at	A	Txndc5	154(0.962)
1423747_a_at	A	Pdk1	18(0.93)
1423748_at	A	Pdk1	18(0.93);564(0.907)
1423753_at	A	Bambi	62(0.974);175(0.971);658(0.954);9(0.942);562(0.928);659(0.907)
1423754_at	A	Ifitm3	91(0.984);580(0.972);700(0.964);342(0.959);693(0.951);112(0.946);737(0.94);353(0.937)
1423756_s_at	A	Igfbp4	298(0.969)
1423757_x_at	A	Igfbp4	298(0.969);298(0.979)
1423758_at	A	E430034L04Rik	564(0.938);588(0.902)
1423768_at	A	Unc93b1	183(0.961);115(0.958);447(0.947);501(0.916)
1423770_at	A	Tmc6	832(0.917)
1423771_at	A	Prkcdbp	75(0.945);55(0.921);100(0.917);583(0.907)
1423773_at	A	Gpbp1	845(0.927)
1423780_at	A	Hibadh	783(0.903)
1423785_at	A	Egln1	163(0.935)
1423790_at	A	Dap	158(0.92);100(0.909)
1423792_a_at	A	Cklfsf6	481(0.975);886(0.903)
1423803_s_at	A	Gltscr2	294(0.964);788(0.949);836(0.917)
1423809_at	A	Tcf19	845(0.99);832(0.938)
1423812_s_at	A	AW146242	505(1);506(0.972)
1423822_a_at	A	8430437G11Rik	599(0.933)
1423824_at	A	5031439A09Rik	154(0.907)
1423829_at	A	0910001A06Rik	316(0.903)
1423835_at	A	Zfp503	665(0.929);700(0.924);803(0.909)
1423836_at	A	Zfp503	665(0.929);700(0.924);803(0.909);100(0.902)
1423847_at	A	2810406C15Rik	835(0.972)
1423848_at	A	Mphosph6	806(0.917)
1423849_a_at	A	Clk3	845(0.979)
1423854_a_at	A	Rasl11b	460(0.938);476(0.938);866(0.935)
1423859_a_at	A	Ptgds	863(1);385(0.979);747(0.91)
1423860_at	A	Ptgds	863(1);385(0.979);747(0.91);385(0.993);863(0.992)
1423870_at	A	2610208M17Rik	824(0.949);235(0.945)
1423882_at	A	Rfwd3	18(0.923)
1423883_at	A	Acsl1	166(0.969);832(0.938);834(0.93);755(0.929)
1423884_at	A	Cirh1a	370(0.904)
1423885_at	A	Lamc1	6(0.944);373(0.913)
1423892_at	A	Apbb1	375(0.953)
1423895_a_at	A	Cugbp2	801(0.929);772(0.91);431(0.906)
1423896_a_at	A	Rnf187	887(0.938);845(0.906)
1423904_a_at	A	Pvr	2(1)
1423911_at	A	Ppp2r5a	852(0.911);287(0.907);377(0.905);252(0.902)
1423917_a_at	A	Cttn	102(0.972);750(0.958);780(0.938);583(0.935);596(0.927);590(0.917)
1423926_at	A	Slc39a13	750(0.911);451(0.91)
1423933_a_at	A	1600029D21Rik	134(0.981);269(0.949);629(0.931)
1423935_x_at	A	Krt1-14	387(1);386(0.994);395(0.977);125(0.959);739(0.953);143(0.944);606(0.937);193(0.92)
1423938_at	A	Llglh2	371(0.984);372(0.96);44(0.931);455(0.916);846(0.916);52(0.915)
1423944_at	A	Hpxn	10(1)
1423946_at	A	Pdlim2	388(1);100(0.957);553(0.933);340(0.903)
1423952_a_at	A	Krt2-7	269(0.938)
1423959_at	A	Ropn1l	93(0.942)
1423960_at	A	Grcc3f	505(0.958);506(0.924)
1423964_at	A	Cpsf3l	370(0.915)
1423965_at	A	Cd99l2	96(0.924)
1423978_at	A	Sbk1	748(0.992);612(0.931);722(0.923)
1423985_at	A	Gng5	10(0.979)
1423986_a_at	A	MGI:1915044	403(0.931)
1423994_at	A	Kif1b	423(0.967);863(0.933)
1423996_a_at	A	Il4ra	780(0.995);102(0.972);750(0.958);231(0.942);391(0.907)
1424007_at	A	Gdf10	850(0.954);389(0.917);114(0.91)
1424008_a_at	A	Rbpms2	370(0.949);736(0.903)
1424010_at	A	Mfap4	61(1);231(1);391(1);298(0.979);97(0.923);384(0.907)
1424011_at	A	Aqp9	505(0.991);393(0.99);622(0.975);392(0.957);609(0.945)
1424015_at	A	Rab6ip1	440(0.906)
1424024_at	A	Mcfd2	619(0.967);620(0.958);599(0.917)
1424025_at	A	BC013529	114(0.986);566(0.917)
1424026_s_at	A	BC013529	114(0.986);566(0.917);775(0.935);879(0.933);434(0.931);296(0.926);504(0.921)
1424029_at	A	Tspyl4	446(0.917)
1424032_at	A	0610039P13Rik	569(0.903)
1424033_at	A	Sfrs7	806(0.958)
1424034_at	A	Rora	526(0.917)
1424038_a_at	A	2310044H10Rik	446(0.964)
1424040_at	A	Rprc1	677(0.925)
1424041_s_at	A	C1s	38(0.926);114(0.917);457(0.903)
1424042_at	A	Tmem5	26(0.903)
1424051_at	A	Col4a2	368(0.942);373(0.915)
1424052_at	A	Thap4	362(0.908)
1424058_at	A	1190002C06Rik	783(0.903)
1424067_at	A	Icam1	264(0.912)
1424076_at	A	Gdpd1	873(0.923)
1424081_at	A	Pcgf6	370(0.908)
1424082_at	A	Tbc1d13	288(1);791(0.997)
1424086_at	A	D9Ucla1	394(0.985);580(0.985);737(0.965);91(0.964);353(0.961);27(0.945);342(0.917);458(0.913);4(0.912);274(0.907)
1424089_a_at	A	Tcf4	526(0.938)
1424093_x_at	A	Cd151	563(0.942);590(0.91)
1424096_at	A	Krt2-5	395(0.957);386(0.952);387(0.93);739(0.913);143(0.903)
1424099_at	A	2310016C16Rik	27(0.985);869(0.978);687(0.955);580(0.95);795(0.949);133(0.946);91(0.937);715(0.935);670(0.929);884(0.925);396(0.923);38(0.922);503(0.917);388(0.916);464(0.915);553(0.913);458(0.911);50(0.908);353(0.903);548(0.903)
1424104_at	A	Syf2	641(0.906)
1424112_at	A	Igf2r	10(0.979);154(0.945);322(0.931);848(0.907)
1424113_at	A	Lamb1-1	126(0.912)
1424114_s_at	A	Lamb1-1	126(0.912);563(0.922);2(0.917)
1424117_at	A	BC056474	446(0.917)
1424119_at	A	Prkab1	176(0.94);622(0.935);235(0.906);505(0.903)
1424124_at	A	Mospd2	169(0.954)
1424126_at	A	Alas1	16(0.979);282(0.968);358(0.909);537(0.903)
1424130_a_at	A	Ptrf	100(0.996);663(0.957);75(0.948);101(0.944);388(0.939);795(0.93);55(0.926)
1424131_at	A	Col6a3	###############################################################################################################################################################################################################################################################)
1424142_at	A	Ikbkap	323(0.917)
1424144_at	A	Ris2	806(0.944)
1424151_at	A	MGI:2385237	507(0.931)
1424152_at	A	Sall4	52(0.968);455(0.936);588(0.91);578(0.908);726(0.901)
1424156_at	A	Rbl1	166(0.925);450(0.909)
1424157_at	A	Ehd2	553(0.957);503(0.955);100(0.942);548(0.923);388(0.919);158(0.909)
1424158_at	A	NULL	367(0.917);891(0.907)
1424165_a_at	A	Sharpin	646(0.907)
1424167_a_at	A	Pmm1	705(0.927);362(0.918)
1424168_a_at	A	NULL	46(0.929);565(0.912);212(0.908);366(0.906);271(0.901)
1424169_at	A	Tax1bp3	720(0.943)
1424174_at	A	Shkbp1	18(0.903)
1424181_at	A	6-Sep	183(0.96);877(0.913);310(0.903)
1424186_at	A	2610001E17Rik	158(0.917);648(0.91);620(0.906);767(0.903)
1424187_at	A	2610001E17Rik	158(0.917);648(0.91);620(0.906);767(0.903);620(0.911)
1424194_at	A	Rcsd1	768(0.977);287(0.957);875(0.951)
1424201_a_at	A	Seh1l	507(0.958)
1424208_at	A	Ptger4	228(0.957);496(0.929);646(0.922);111(0.913);130(0.902)
1424214_at	A	9130213B05Rik	163(1);602(0.958);203(0.953);344(0.91)
1424222_s_at	A	Rad23b	736(0.944)
1424233_at	A	Meox2	210(1);879(1);399(0.967)
1424234_s_at	A	Meox2	210(1);879(1);399(0.967);210(1);879(0.992);399(0.975);76(0.922);82(0.922)
1424238_at	A	Sirt7	640(0.988);88(0.972);447(0.955);766(0.952);768(0.94);875(0.931);186(0.927);287(0.925);728(0.925);787(0.917);657(0.907);870(0.906)
1424243_at	A	Rwdd4a	409(0.931)
1424249_a_at	A	Arhgap9	813(0.907)
1424254_at	A	Ifitm1	18(0.919)
1424256_at	A	Rdh12	88(0.907);420(0.901);724(0.901)
1424269_a_at	A	Myl6 /// LOC432856 /// LOC433297 /// LOC546126	741(0.903)
1424271_at	A	Dcamkl1	789(0.925)
1424296_at	A	Gclc	664(0.942)
1424305_at	A	Igj	398(0.993);316(0.979);315(0.949)
1424307_at	A	Arhgap1	321(0.951)
1424308_at	A	Slc24a3	295(0.995)
1424309_a_at	A	Mocs2	210(0.929)
1424313_a_at	A	Ndufs7	751(0.958);840(0.952)
1424318_at	A	1110067D22Rik	476(0.972)
1424342_at	A	Fyttd1	2(0.944)
1424346_at	A	Ppp6c	378(0.944)
1424350_s_at	A	Lpgat1	272(0.972)
1424352_at	A	MGC25972	243(0.921);242(0.902)
1424355_a_at	A	Sin3b	157(1);783(1);782(0.996);12(0.987);630(0.986);78(0.951)
1424356_a_at	A	Metrnl	285(1);497(0.972);861(0.935)
1424357_at	A	Tmem45b	269(0.906);2(0.903)
1424358_at	A	Ube2e2	828(0.94);572(0.931);840(0.923);751(0.91)
1424374_at	A	Gimap4	254(0.917)
1424375_s_at	A	Gimap4	254(0.917);254(0.967)
1424382_at	A	Rcn3	720(0.947)
1424394_at	A	MGI:2149786	100(0.902)
1424396_a_at	A	Asrgl1	680(0.958)
1424399_at	A	Uck1	132(0.94)
1424400_a_at	A	Aldh1l1	108(0.993);440(0.936)
1424402_at	A	D5Bwg0860e	108(0.94);345(0.92)
1424407_s_at	A	Cbx6	100(0.967);388(0.951);663(0.933)
1424409_at	A	Cldn23	606(1);269(0.964);125(0.954);182(0.942);386(0.926);461(0.919);344(0.917);94(0.907)
1424412_at	A	Ogfrl1	501(0.934);744(0.931)
1424413_at	A	Ogfrl1	501(0.934);744(0.931);604(0.983);417(0.976);358(0.964);292(0.959);144(0.923);327(0.918);15(0.911);723(0.907);834(0.901)
1424415_s_at	A	Spon1	284(0.964);3(0.922)
1424424_at	A	Slc39a1	27(0.942);353(0.939);503(0.929);580(0.924);553(0.911);91(0.905);693(0.901)
1424425_a_at	A	Mtap	833(0.979)
1424426_at	A	Mtap	833(0.979);833(0.948)
1424431_at	A	MGI:1926002	357(0.983);35(0.981);359(0.947);225(0.94);540(0.927);358(0.909);859(0.905)
1424436_at	A	Gart	370(0.909)
1424440_at	A	Mrps6	56(0.924)
1424443_at	A	Tm6sf1	333(0.913)
1424448_at	A	Trim6	52(0.929);455(0.909)
1424456_at	A	Pvrl2	494(0.944);52(0.918);455(0.917)
1424460_s_at	A	BC005662	818(0.924)
1424463_at	A	2210010L05Rik	702(0.939)
1424465_at	A	AI413631	362(0.91)
1424474_a_at	A	Camkk2	271(0.913)
1424495_a_at	A	Cklf	377(0.967);262(0.91)
1424497_at	A	1110032O16Rik	616(0.992);366(0.938);886(0.924)
1424503_at	A	Rab22a	301(0.94);231(0.917)
1424507_at	A	Rin1	738(0.978);413(0.921)
1424509_at	A	Cd177	521(0.96)
1424518_at	A	2310016F22Rik /// LOC223672	210(1);399(1);879(0.958)
1424524_at	A	1200002N14Rik	508(1);290(0.988);174(0.958);434(0.951);324(0.931);484(0.923)
1424532_at	A	Ylpm1	409(0.938)
1424534_at	A	Mmd2	729(0.921);249(0.917);482(0.903)
1424540_at	A	Hipk1	832(0.942);755(0.94)
1424542_at	A	S100a4	26(0.972)
1424560_at	A	Pstpip1	545(0.986);219(0.96);417(0.957);501(0.934);604(0.928);358(0.924);333(0.922);813(0.919);500(0.909);327(0.9)
1424562_a_at	A	Slc25a4	362(0.947)
1424572_a_at	A	H2afy	537(0.972);273(0.907)
1424578_at	A	Arrdc1	366(0.906)
1424584_a_at	A	Ranbp10	209(0.919)
1424586_at	A	Ehbp1	374(0.91)
1424588_at	A	Srgap3	446(0.974)
1424594_at	A	NULL	767(0.912)
1424596_s_at	A	Lmcd1	590(0.965);585(0.917)
1424603_at	A	Sumf1	100(0.957)
1424604_s_at	A	Sumf1	100(0.957);272(0.958)
1424605_at	A	Pcsk5	178(0.938)
1424607_a_at	A	Xdh /// BC003993 /// LOC432468 /// LOC432512 /// LOC432823 /// LOC432857 /// LOC432890 /// LOC432924	691(0.945);887(0.917);641(0.902)
1424609_a_at	A	Xdh /// BC003993 /// LOC432468 /// LOC432512 /// LOC432823 /// LOC432857 /// LOC432890 /// LOC432924	691(0.945);887(0.917);641(0.902);691(0.941);887(0.931);641(0.902)
1424634_at	A	Tceal1	106(0.972)
1424638_at	A	Cdkn1a	400(0.967);565(0.942);842(0.903)
1424653_at	A	Tspan15	806(0.944)
1424657_at	A	Taok1	565(0.931)
1424670_s_at	A	Zfyve21	163(0.946)
1424671_at	A	Plekhf1	180(0.91)
1424679_at	A	Mab21l1	402(1);401(0.993);132(0.917);168(0.908)
1424684_at	A	Rab5c	235(0.962)
1424692_at	A	2810055F11Rik	620(0.953)
1424701_at	A	Pcdh20	258(0.953);259(0.94);185(0.935)
1424704_at	A	Runx2	403(0.991);183(0.919);788(0.912)
1424711_at	A	Tmem2	835(1)
1424714_at	A	Aldoc	426(0.917)
1424721_at	A	Mfap3	516(0.944)
1424733_at	A	P2ry14	228(0.971);616(0.946);804(0.946);615(0.936);410(0.921)
1424740_at	A	Creb3	720(0.907)
1424748_at	A	Galnt11	520(0.931);95(0.92);519(0.907)
1424757_at	A	BC018242	301(0.911)
1424759_at	A	Arrdc4	494(0.917)
1424760_a_at	A	Smyd2	1(0.943);694(0.933)
1424762_at	A	C1qtnf5 /// Mfrp	107(0.981);583(0.947);742(0.928);391(0.917);61(0.903)
1424763_at	A	1700027N10Rik	406(0.907)
1424765_at	A	Eps15l1	650(0.968)
1424768_at	A	Cald1	750(0.923);701(0.917);780(0.917)
1424769_s_at	A	Cald1	750(0.923);701(0.917);780(0.917);112(0.944);381(0.938);380(0.929);50(0.916);670(0.904)
1424770_at	A	Cald1	750(0.923);701(0.917);780(0.917);112(0.944);381(0.938);380(0.929);50(0.916);670(0.904);617(0.902)
1424773_at	A	1110012M11Rik	494(0.903)
1424775_at	A	Oas1a	90(0.92)
1424777_at	A	Wdr21	44(0.904)
1424778_at	A	D10Ucla1	873(0.935)
1424783_a_at	A	Ugt1a2 /// Ugt1a6a /// Ugt1a10 /// Ugt1a7c /// Ugt1a5 /// Ugt1a9 /// Ugt1a6b /// Ugt1a1	272(0.986);407(0.984);351(0.977);434(0.91)
1424807_at	A	Lama4	341(0.909)
1424809_at	A	Crb3	442(0.931)
1424820_a_at	A	Ndfip1	162(1);565(0.909)
1424821_at	A	Ndfip1	162(1);565(0.909);162(1);565(0.951);156(0.932);786(0.931)
1424834_s_at	A	Itpr2	406(1)
1424852_at	A	Mef2c	788(0.981);294(0.946);836(0.924);634(0.901)
1424857_a_at	A	Trim34 /// LOC434218	550(0.926)
1424863_a_at	A	Hipk2	152(0.967);863(0.967)
1424886_at	A	Ptprd	408(0.944)
1424888_at	A	2-Mar	622(0.986);393(0.961);609(0.933);176(0.91)
1424895_at	A	Gpsm2	522(0.903)
1424902_at	A	Plxdc1	403(0.903)
1424905_a_at	A	Slc39a11	417(0.929);604(0.919);273(0.917)
1424917_a_at	A	D11Ertd498e	114(0.951)
1424919_at	A	Erbb2	10(0.958)
1424923_at	A	Serpina3g	410(1);804(0.975);616(0.913);228(0.903)
1424927_at	A	Glipr1	762(0.926)
1424931_s_at	A	Igl-V1	411(0.979);513(0.95);825(0.917);641(0.909);657(0.904)
1424932_at	A	Egfr	391(0.912)
1424940_s_at	A	BC022687	100(0.996);75(0.965);55(0.963);340(0.958);795(0.93);388(0.922)
1424948_x_at	A	H2-D1 /// H2-K1 /// H2-L /// LOC56628	183(0.939);403(0.917);526(0.906)
1424950_at	A	Sox9	863(0.983)
1424954_a_at	A	Pip5k1c	886(0.931)
1424965_at	A	Lpxn	615(0.948);616(0.938);211(0.928);481(0.908)
1424967_x_at	A	Tnnt2	412(0.921);582(0.917)
1424968_at	A	2210023G05Rik	29(0.935)
1424980_s_at	A	Aph1a	154(0.957);701(0.926)
1424983_a_at	A	2700078E11Rik	731(0.949)
1424985_a_at	A	Sox10	522(0.91)
1424989_at	A	D730049H07Rik	808(0.931)
1424997_at	A	Sfrs8	442(0.903)
1425028_a_at	A	Tpm2	413(1);890(0.951);128(0.938);367(0.917)
1425035_s_at	A	Dnmt3l	759(1);44(0.901)
1425039_at	A	Itgbl1	340(1);55(0.986);890(0.957);453(0.931)
1425042_s_at	A	4930563C04Rik	370(0.901)
1425052_at	A	2610034N03Rik	273(0.94)
1425078_x_at	A	5830484A20Rik /// LOC546062	724(0.925)
1425084_at	A	Gimap7	254(0.964);877(0.919)
1425092_at	A	Cdh10	873(0.94)
1425126_at	A	Ncam1	421(0.979)
1425128_at	A	B3galt7	513(0.967);550(0.951);797(0.935)
1425138_at	A	Guca1b	397(0.948)
1425145_at	A	Il1rl1	416(1);415(0.991);169(0.986)
1425149_a_at	A	Pdcl	809(0.906)
1425154_a_at	A	Csf1	451(0.99);599(0.958);824(0.957);624(0.933);619(0.929)
1425155_x_at	A	Csf1	451(0.99);599(0.958);824(0.957);624(0.933);619(0.929);599(0.983);624(0.908)
1425157_x_at	A	Tspan33	495(0.903)
1425163_at	A	AI661453	344(0.917)
1425166_at	A	Rbl1	417(0.935);496(0.923);244(0.917)
1425208_at	A	MGI:1925139	384(0.926)
1425212_a_at	A	Tnfrsf19	507(0.903)
1425213_at	A	6430514L14Rik	783(0.958)
1425216_at	A	Gpr43	419(0.924);807(0.913);35(0.9)
1425226_x_at	A	Tcrb-V13	254(0.986);698(0.911)
1425233_at	A	2210407C18Rik	134(0.995)
1425249_a_at	A	Tyro3	442(0.972)
1425260_at	A	Alb1	421(0.938)
1425281_a_at	A	Tsc22d3	760(0.938)
1425288_at	A	Samd11	495(0.917)
1425293_a_at	A	1500031H04Rik	446(0.901)
1425299_s_at	A	0610038D11Rik	507(0.917)
1425336_x_at	A	H2-K1	877(0.954);788(0.949);183(0.946);498(0.941);634(0.928);635(0.924);477(0.913);501(0.902)
1425340_a_at	A	Ptpra	108(0.97)
1425349_a_at	A	Myef2	323(0.931)
1425350_a_at	A	Myef2	323(0.931);323(0.958);1(0.915)
1425357_a_at	A	Grem1	422(1);700(0.986);236(0.983);324(0.944);645(0.935)
1425381_a_at	A	Trfr2	537(0.903)
1425391_a_at	A	Osbpl5	202(0.933)
1425396_a_at	A	Lck	254(0.92)
1425407_s_at	A	Clec4a2 /// Clec4b	377(0.939);875(0.924);262(0.907)
1425412_at	A	Cias1	366(0.927)
1425436_x_at	A	Klra3	852(0.969);287(0.919);787(0.912)
1425444_a_at	A	Tgfbr2	384(0.931);701(0.903)
1425451_s_at	A	Chi3l3 /// Chi3l4	234(0.99);262(0.983);377(0.974);521(0.938);261(0.928);187(0.927);188(0.913);252(0.906);307(0.902)
1425452_s_at	A	Ptprj /// AW125753	423(1);424(0.95);863(0.938)
1425454_a_at	A	Il12a	825(0.948)
1425457_a_at	A	Grb10	10(0.986);322(0.958)
1425458_a_at	A	Grb10	10(0.986);322(0.958);565(0.927);400(0.911)
1425459_at	A	Mtmr2	1(0.934)
1425468_at	A	Plp1	729(0.944);511(0.913);482(0.912);779(0.91);249(0.903)
1425470_at	A	NULL	243(1);242(0.967);426(0.951)
1425471_x_at	A	NULL	243(1);242(0.967);426(0.951);243(0.991);426(0.979);760(0.958)
1425472_a_at	A	Lmna	75(0.974);780(0.974);100(0.949);824(0.937);583(0.932);102(0.931);55(0.926);585(0.925);750(0.917);451(0.91)
1425475_at	A	Col4a5	701(0.944);780(0.901)
1425476_at	A	Col4a5	701(0.944);780(0.901);842(0.924)
1425480_at	A	Cnot6l	647(0.942);646(0.937);431(0.921);762(0.917)
1425491_at	A	Bmpr1a	321(0.931)
1425503_at	A	Gcnt2	683(0.925);854(0.923)
1425505_at	A	Mylk	7(0.911)
1425506_at	A	Mylk	7(0.911);143(0.977);185(0.912);7(0.901)
1425509_at	A	Mark1	301(0.911)
1425511_at	A	Mark1	301(0.911);302(0.989)
1425519_a_at	A	Ii	77(0.962);768(0.926);398(0.909);420(0.906)
1425523_at	A	2600011C06Rik	731(0.921)
1425525_a_at	A	P2rx4	285(0.981);169(0.931)
1425526_a_at	A	Prrx1	503(0.98);388(0.971);548(0.957);27(0.95);566(0.949);824(0.949);553(0.948);100(0.938);342(0.911);453(0.909);133(0.906)
1425528_at	A	Prrx1	503(0.98);388(0.971);548(0.957);27(0.95);566(0.949);824(0.949);553(0.948);100(0.938);342(0.911);453(0.909);133(0.906);27(0.995);388(0.974);869(0.966);26(0.965);795(0.961);548(0.949);553(0.946);503(0.943);38(0.937);453(0.92);396(0.919);100(0.917)
1425536_at	A	Stx3	429(1)
1425538_x_at	A	Ceacam1	430(0.945);744(0.944);655(0.941)
1425542_a_at	A	Ppp2r5c	806(0.917);835(0.903)
1425545_x_at	A	H2-D1 /// H2-L	183(0.911)
1425548_a_at	A	Lst1	431(0.945);878(0.934);271(0.93);875(0.924)
1425550_a_at	A	Prkar1a	106(0.944);737(0.942);91(0.935);27(0.922);274(0.913);205(0.911);394(0.904);789(0.904);580(0.903)
1425554_a_at	A	Cdc16	10(0.903)
1425560_a_at	A	S100a16	595(0.923);727(0.901)
1425563_s_at	A	Pcdh10	345(0.953)
1425567_a_at	A	Anxa5	546(0.972);238(0.936);4(0.931);284(0.931);173(0.921);737(0.915);774(0.904)
1425577_at	A	9830124H08Rik	826(0.917)
1425580_a_at	A	Pik3c3	759(0.903)
1425582_a_at	A	MGI:1891716	139(0.982);603(0.942)
1425593_at	A	Tnpo2	835(0.958)
1425597_a_at	A	Qk	345(0.963)
1425598_a_at	A	Lyn	316(0.917)
1425603_at	A	0610011I04Rik	106(0.958)
1425610_s_at	A	Galnt2	701(0.931)
1425614_x_at	A	H2-D1	433(1);434(0.993);700(0.989);174(0.944);324(0.917)
1425620_at	A	Tgfbr3	384(0.907)
1425622_at	A	Edil3	538(0.91)
1425643_at	A	Gypa	166(0.904)
1425658_at	A	Cd109	435(0.995);335(0.972)
1425663_at	A	Il1rn	259(0.903)
1425665_a_at	A	Srp54	888(0.929)
1425675_s_at	A	Ceacam1	744(1)
1425677_a_at	A	Ank1	495(0.935)
1425678_a_at	A	Snrk	875(0.903)
1425686_at	A	Cflar	824(0.988)
1425719_a_at	A	Nmi	877(0.922);467(0.914);471(0.914)
1425736_at	A	Cd37	513(0.908)
1425742_a_at	A	Tsc22d1	565(0.958);703(0.958);56(0.931)
1425745_a_at	A	Tacc2	362(0.944)
1425753_a_at	A	Ung	731(0.94)
1425763_x_at	A	Igh-VJ558 /// LOC238447 /// LOC544903 /// LOC544907	316(0.965);398(0.964);315(0.954);219(0.903);724(0.903)
1425785_a_at	A	Txk	243(0.944);242(0.92)
1425788_a_at	A	Echdc2	288(0.953)
1425801_x_at	A	Cotl1	538(1)
1425802_a_at	A	Fcrlm1	513(0.942)
1425803_a_at	A	Mbd2	384(0.963)
1425812_a_at	A	Cacna1b	65(0.986)
1425814_a_at	A	Calcrl	595(0.929)
1425833_a_at	A	Hpca	17(0.965)
1425840_a_at	A	Sema3f	590(1);585(0.992);596(0.99)
1425854_x_at	A	Tcrb-V13	254(0.982);88(0.913)
1425860_x_at	A	Cklf	377(0.949);262(0.928);271(0.918)
1425868_at	A	NULL	344(0.951)
1425869_a_at	A	Psen2	797(0.978);406(0.963);550(0.949);616(0.921)
1425881_at	A	Psg28	215(1);674(0.933)
1425888_at	A	Klra17	316(0.917)
1425895_a_at	A	Id1	10(0.979)
1425896_a_at	A	Fbn1	824(0.964);133(0.923);451(0.923);566(0.907)
1425900_at	A	Hkdc1	126(0.907);888(0.905)
1425902_a_at	A	Nfkb2	442(0.903)
1425927_a_at	A	Atf5	824(0.925);780(0.917)
1425942_a_at	A	Gpm6b	440(1);439(0.929);108(0.926)
1425944_a_at	A	Rad51l3	323(0.931)
1425947_at	A	Ifng	254(0.953);219(0.946);287(0.939)
1425948_a_at	A	Slc25a30	494(1)
1425964_x_at	A	Hspb1	563(0.969);67(0.935);116(0.91)
1425966_x_at	A	Ubc	7(0.99);258(0.909);185(0.907)
1425968_s_at	A	Apeg1	397(0.906)
1425972_a_at	A	Zfx	409(0.965)
1425974_a_at	A	Trim25	264(0.978);46(0.927)
1425975_a_at	A	Mapk8ip3	446(0.927)
1425985_s_at	A	Masp1	675(0.963);278(0.936)
1426004_a_at	A	Tgm2	6(1);40(0.979);194(0.972);157(0.917)
1426008_a_at	A	Slc7a2	258(0.909)
1426009_a_at	A	Pip5k1b	6(0.903)
1426010_a_at	A	Epb4.1l3	154(1)
1426018_a_at	A	Sox6	522(0.924)
1426022_a_at	A	Vill	783(0.903)
1426024_a_at	A	Dbn1	677(0.994)
1426025_s_at	A	Laptm5	797(0.925);616(0.917);550(0.916)
1426030_a_at	A	Apeh	235(0.915)
1426044_a_at	A	Prkcq	312(0.954);211(0.924)
1426048_s_at	A	Tcfap2a	93(0.946)
1426063_a_at	A	Gem	441(0.968);106(0.944)
1426083_a_at	A	Btg1	448(0.943)
1426098_a_at	A	Cast	196(0.903)
1426099_at	A	Hrh4	242(0.92)
1426112_a_at	A	Cd72	768(0.963);513(0.933);640(0.918);825(0.906);420(0.901)
1426120_a_at	A	Cd244	36(0.938);132(0.911)
1426138_a_at	A	Ube2j2	573(0.918)
1426159_x_at	A	Tcrb-V13	254(0.964)
1426169_a_at	A	Lat2	121(0.971);212(0.971);591(0.946);650(0.921);817(0.903)
1426179_a_at	A	Twsg1	384(0.944)
[truncated: 3,849 more rows]
