# Supplementary material for: Identification of novel stem cell markers using gap analysis of gene expression data
Source: Genome Biol. 2007 Sep 17;8(9):R193. doi: 10.1186/gb-2007-8-9-r193 (PMC2375031; doi:10.1186/gb-2007-8-9-r193)
Supplement: Additional data file 3 — Columns indicate Affymetrix probe set identifier (1 Affy id), chip set (2 chip), gene symbol (3 gene), and marker server pattern identifier chosen (4 pattern). Columns five and six are related to the clustering analysis (see Materials and methods): National Center for Biotechnology Information NCBI identifier for the protein sequence used (5 protein) and label for the protein cluster (6 cluster). Columns seven to 18 indicate segregation (value of 1) in pairs of stem cell samples and their differentiated derivatives, respectively: J1 mESC (7 J1-U and 8 J1-D), V6.5 mESC (9 V6.5-U and 10 V6.5-D), mast cell precursors (11 Mast-U and 12 Mast-D), mammospheres (13 MaSC-U and 14 MaSC-D), osteoblasts (15 Osteo-U and 16 Osteo-D), and hematopoietic cells (17 HSC-U and 18 HSC-D). Column 19 (multi) indicates (value 0/1) 17 genes differentially expressed along multiple stem cell lineages (one at least being non-mESC). Samples used were S255 versus S256 for mammary stem cells (undifferentiated and differentiated, respectively), S294 versus five samples (S291, S292, S293, S295, and S296) for hematopoietic stem cells (HSC), S128 versus S127 for J1 ESCs, S153 versus S175 for V6.5 ESCs, S185 versus S196 for osteoblasts, and S236 versus S237 for mast cells. [file gb-2007-8-9-r193-S3.txt]

PSID	Chip	GeneSymbol	Patterns	RS	Protein Cluster	J1-U	J1-D	V6.5-U	V6.5-D	Mast-U	Mast-D	MaSC-U	MaSC-D	Osteo-U	Osteo-D	HSC-U	HSC-D	Multi
1418889_a_at	A	Csnk1d	10(0.9931);	NP_082150.1	1	0	0	0	1	0	0	0	0	0	0	0	0	0
1420611_at	A	Prkacb	285(1);	NP_035230.1	1	0	0	0	0	0	0	1	0	0	0	0	0	0
1420895_at	A	Tgfbr1	285(1);	NP_033396.1	1	0	0	0	0	0	0	1	0	0	0	0	0	0
1426640_s_at	A	Trib2	108(1);	NP_653134.2	1	0	0	0	0	0	0	1	0	0	0	0	0	0
1430165_at	B	Stk17b	311(1);	NP_598571.2	1	0	0	0	0	0	1	0	0	0	0	0	0	0
1435162_at	A	Prkg2	525(0.9903);	NP_032952.2	1	0	0	0	0	0	0	1	0	0	0	0	0	0
1436399_s_at	A	Nrk	78(0.9974);782(0.9928);	NP_038752.1	1	0	0	0	1	0	0	0	0	0	0	0	0	0
1437404_at	B	Mast4	338(1);	XP_283179.2	1	0	0	0	0	0	0	1	0	0	0	0	0	0
1448050_s_at	A	Map4k4	171(1);733(1);197(0.9967);	NP_032722.1	1	0	0	0	0	0	0	1	0	0	0	0	0	0
1448310_at	A	Ick	263(1);318(1);	NP_064371.1	1	0	0	0	0	0	0	0	1	0	0	0	0	0
1450079_at	A	Nrk	708(0.9939);157(0.9931);	NP_038752.1	1	0	0	0	1	0	0	0	0	0	0	0	0	0
1417568_at	A	Ncald	108(1);	NP_598855.2	2	0	0	0	0	0	0	1	0	0	0	0	0	0
1434887_at	B	Freq	770(1);	NP_062655.1	2	0	0	0	0	0	0	1	0	0	0	0	0	0
1418058_at	A	Eltd1	72(1);	NP_573485.1	3	0	0	0	0	0	0	0	0	0	0	1	0	0
1418059_at	A	Eltd1	72(1);683(1);	NP_573485.1	3	0	0	0	0	0	0	0	0	0	0	1	0	0
1422540_at	A	Fbln1	819(0.9954);	NP_034310.1	3	0	0	0	0	0	0	0	1	0	0	0	0	0
1423669_at	A	Col1a1	13(1);	NP_031768.2	3	0	0	0	1	0	0	0	0	0	0	0	0	0
1426951_at	A	Crim1	47(1);	NP_056615.1	3	0	0	0	0	0	0	0	0	0	1	0	0	0
1427183_at	A	Efemp1	464(0.9986);	NP_666127.1	3	0	0	0	0	0	0	0	0	0	1	0	0	0
1450377_at	A	LOC640441	654(1);	XP_922484.2	3	0	0	0	0	0	0	0	1	0	0	0	0	0
1453486_a_at	A	Scube2	47(0.9931);	NP_064436.1	3	0	0	0	0	0	0	0	0	0	1	0	0	0
1457296_at	B	Cilp	620(1);624(1);	NP_775561.1	3	0	0	0	0	0	0	0	1	0	0	0	0	0
1460302_at	A	Thbs1	654(0.9954);	NP_035710.2	3	0	0	0	0	0	0	0	1	0	0	0	0	0
1422986_at	A	Esrrb	651(0.9909);	NP_036064.2	4	1	0	1	0	0	0	0	0	0	0	0	0	1
1436926_at	A	Esrrb	265(1);414(0.9974);547(0.9967);	NP_036064.2	4	1	0	1	0	0	0	0	0	0	0	0	0	1
1416159_at	A	Nr2f2	11(1);	NP_033827.2	4	0	0	0	1	0	0	0	0	0	0	0	0	0
1455165_at	B	Rora	526(1);	NP_038674.1	4	0	0	0	0	0	0	1	0	0	0	0	0	0
1416741_at	A	Col5a1	13(0.9928);	NP_056549.1	5	0	0	0	1	0	0	0	0	0	0	0	0	0
1429209_at	B	Col23a1	56(1);703(0.9917);	NP_700442.1	5	0	0	0	0	0	0	1	0	0	0	0	0	0
1429210_at	B	Col23a1	56(1);	NP_700442.1	5	0	0	0	0	0	0	1	0	0	0	0	0	0
1440911_at	B	Col23a1	56(1);338(1);	NP_700442.1	5	0	0	0	0	0	0	1	0	0	0	0	0	0
1452035_at	A	Col4a1	47(0.9931);	NP_034061.1	5	0	0	0	0	0	0	0	0	0	1	0	0	0
1416094_at	A	Adam9	114(0.9931);	NP_031430.1	6	0	0	0	0	0	0	0	1	0	0	0	0	0
1427056_at	A	Adamts15	460(0.9931);	NP_001019310.1	6	0	0	0	0	0	0	0	1	0	0	0	0	0
1435990_at	B	Adamts2	476(1);	NP_783574.1	6	0	0	0	0	0	0	0	1	0	0	0	0	0
1451342_at	A	Spon1	56(0.9931);	NP_663559.1	6	0	0	0	0	0	0	1	0	0	0	0	0	0
1449368_at	A	Dcn	617(1);	NP_031859.1	7	0	0	0	1	0	0	0	0	0	1	0	0	1
1418379_s_at	A	Gpr124	154(0.9913);	NP_473385.1	7	0	0	0	1	0	0	0	0	0	0	0	0	0
1419065_at	A	Nepn	10(1);	NP_079960.1	7	0	0	0	1	0	0	0	0	0	0	0	0	0
1419132_at	A	Tlr2	247(0.9954);	NP_036035.2	7	0	0	0	0	1	0	0	0	0	0	0	0	0
1428922_at	A	1200009O22Rik	108(1);	NP_080093.1	7	0	0	0	0	0	0	1	0	0	0	0	0	0
1434421_at	B	Islr2	376(0.9917);	NP_796167.2	7	0	0	0	1	0	0	0	0	0	0	0	0	0
1437183_at	B	Lrrc4b	376(0.9917);	NP_937893.1	7	0	0	0	1	0	0	0	0	0	0	0	0	0
1455739_at	B	EG245190	47(1);	XP_001005865.1	7	0	0	0	0	0	0	0	0	0	1	0	0	0
1426454_at	A	Arhgdib	445(1);	NP_031512.1	8	0	0	0	0	0	0	1	0	0	0	0	0	0
1451168_a_at	A	Arhgdia	770(1);	NP_598557.3	8	0	0	0	0	0	0	1	0	0	0	0	0	0
1417828_at	A	Aqp8	47(1);	NP_031500.1	9	0	0	0	0	0	0	0	0	0	1	0	0	0
1434449_at	A	Aqp4	94(1);	NP_033830.1	9	0	0	0	0	0	0	0	0	0	1	0	0	0
1418890_a_at	A	Rab3d	247(1);808(0.9931);	NP_114080.2	10	0	0	0	0	1	0	0	0	0	0	0	0	0
1431691_a_at	A	Rab31	318(1);263(0.9967);	NP_598446.1	10	0	0	0	0	0	0	0	1	0	0	0	0	0
1439628_x_at	B	Rab38	410(1);	NP_082514.4	10	0	0	0	0	0	0	0	0	0	0	1	0	0
1444982_at	B	Rhoj	56(0.9931);	NP_075764.1	10	0	0	0	0	0	0	1	0	0	0	0	0	0
1419594_at	A	Ctsg	246(0.9941);359(0.9928);245(0.9924);251(0.9913);	NP_031826.1	11	0	0	0	0	1	0	0	0	0	0	0	0	0
1422180_a_at	A	Mcpt6	285(0.9907);	NP_034911.2	11	0	0	0	0	0	0	1	0	0	0	0	0	0
1458871_at	B	Tmprss11e	888(1);47(0.9931);	NP_766468.1	11	0	0	0	0	0	0	0	0	0	1	0	0	0
1425039_at	A	Itgbl1	340(1);	NP_663442.1	12	0	0	0	0	0	0	0	1	0	0	0	0	0
1449939_s_at	A	Dlk1	11(1);	NP_034182.2	12	0	0	0	1	0	0	0	0	0	0	0	0	0
1427682_a_at	A	Egr2	538(1);	NP_034248.1	13	0	0	0	0	0	0	1	0	0	0	0	0	0
1436329_at	B	Egr3	56(1);	NP_061251.1	13	0	0	0	0	0	0	1	0	0	0	0	0	0
1439128_at	B	Zbtb20	298(1);	NP_062752.1	13	0	0	0	0	0	0	0	1	0	0	0	0	0
1439278_at	B	Zbtb20	298(1);	NP_062752.1	13	0	0	0	0	0	0	0	1	0	0	0	0	0
1449069_at	A	Zfp148	19(1);	NP_035879.1	13	0	0	0	0	0	0	0	1	0	0	0	0	0
1450533_a_at	A	Plagl1	11(1);	NP_033564.1	13	0	0	0	1	0	0	0	0	0	0	0	0	0
1459718_x_at	B	Klf6	72(1);	NP_035933.2	13	0	0	0	0	0	0	0	0	0	0	1	0	0
1417894_at	A	Gpr97	72(1);225(1);868(1);130(0.9927);352(0.9903);	NP_766624.2	14	0	0	0	0	0	0	0	0	0	0	1	0	0
1421118_a_at	A	Gpr56	299(0.9917);	NP_061370.2	14	0	0	0	0	0	0	0	0	0	0	1	0	0
1433485_x_at	A	Gpr56	299(1);509(0.9918);	NP_061370.2	14	0	0	0	0	0	0	0	0	0	0	1	0	0
1452670_at	A	Myl9	701(0.9954);	XP_485171.4	15	0	0	0	1	0	0	0	1	0	0	0	0	1
1427769_x_at	A	Myl3	11(1);	NP_034989.1	15	0	0	0	1	0	0	0	0	0	0	0	0	0
1428266_at	A	Myl3	11(1);	NP_034989.1	15	0	0	0	1	0	0	0	0	0	0	0	0	0
1448394_at	A	Myl2	11(1);	NP_034991.2	15	0	0	0	1	0	0	0	0	0	0	0	0	0
1418735_at	A	Krt4	79(1);	NP_032501.1	16	0	0	0	0	0	0	0	0	0	1	0	0	0
1423935_x_at	A	Krt14	387(1);386(0.9935);	NP_058654.1	16	0	0	0	0	0	0	0	0	0	1	0	0	0
1430208_at	B	Krt42	758(1);	NP_997648.1	16	0	0	1	0	0	0	0	0	0	0	0	0	0
1438394_x_at	B	Krt4	79(1);	NP_032501.1	16	0	0	0	0	0	0	0	0	0	1	0	0	0
1456292_a_at	A	Vim	435(1);	NP_035831.2	16	0	0	0	0	0	0	1	0	0	0	0	0	0
1416612_at	A	Cyp1b1	617(0.9909);	NP_034124.1	17	0	0	0	1	0	0	0	0	0	1	0	0	1
1418866_at	A	Cyp24a1	79(1);	NP_034126.1	17	0	0	0	0	0	0	0	0	0	1	0	0	0
1419219_at	A	Cyp4f18	805(1);	NP_077764.1	17	0	0	0	0	1	0	0	0	0	0	0	0	0
1421075_s_at	A	Cyp7b1	298(1);	NP_031851.2	17	0	0	0	0	0	0	0	1	0	0	0	0	0
1416625_at	A	Serping1	50(0.9958);51(0.994);	NP_033906.1	18	0	0	0	0	0	0	0	0	0	1	0	0	0
1418282_x_at	A	Serpina1b	148(0.9964);	NP_033270.3	18	0	0	0	1	0	0	0	0	0	0	0	0	0
1419100_at	A	Serpina3n	61(1);	NP_033278.1	18	0	0	0	0	0	0	0	1	0	0	0	0	0
1422601_at	A	Serpinb9	624(0.9917);	NP_033282.1	18	0	0	0	0	0	0	0	1	0	0	0	0	0
1424923_at	A	Serpina3g	410(1);	NP_033277.1	18	0	0	0	0	0	0	0	0	0	0	1	0	0
1450843_a_at	A	Serpinh1	13(0.9928);	NP_033955.1	18	0	0	0	1	0	0	0	0	0	0	0	0	0
1419615_at	A	Trpv6	606(0.9903);	NP_071858.2	19	0	0	0	0	0	0	0	0	0	1	0	0	0
1436100_at	B	Sh2d5	72(1);	XP_357399.4	19	0	0	0	0	0	0	0	0	0	0	1	0	0
1452204_at	A	Anks1	72(1);	NP_852078.1	19	0	0	0	0	0	0	0	0	0	0	1	0	0
1437146_x_at	B	Coro7	427(0.9924);	NP_084481.2	20	0	0	0	0	1	0	0	0	0	0	0	0	0
1437524_x_at	B	Coro7	427(0.9981);	NP_084481.2	20	0	0	0	0	1	0	0	0	0	0	0	0	0
1455269_a_at	A	Coro1a	436(1);427(0.9905);	NP_034028.1	20	0	0	0	0	1	0	0	0	0	0	0	0	0
1424409_at	A	Cldn23	606(1);	NP_082274.1	21	0	0	0	0	0	0	0	0	0	1	0	0	0
1437932_a_at	A	Cldn1	17(1);	NP_057883.1	21	0	0	0	0	0	0	1	0	0	0	0	0	0
1418547_at	A	Tfpi2	171(1);172(0.996);	NP_033390.1	22	0	0	0	0	0	0	1	0	0	0	0	0	0
1438530_at	B	Tfpi	368(0.9928);	NP_035706.1	22	0	0	0	0	0	0	0	0	0	1	0	0	0
1415832_at	A	Agtr2	5(1);	NP_031455.1	23	0	0	0	0	0	0	1	0	0	0	0	0	0
1421186_at	A	Ccr2	141(0.9913);	NP_034045.1	23	0	0	0	0	1	0	0	0	0	0	0	0	0
1433525_at	B	Ednra	172(1);173(1);	NP_034462.1	23	0	0	0	0	0	0	1	0	0	0	0	0	0
1460661_at	A	Edg3	13(1);	NP_034231.1	23	0	0	0	1	0	0	0	0	0	0	0	0	0
1422411_s_at	A	Ear12	200(1);638(0.9943);	NP_001012784.1	24	0	0	0	0	1	0	0	0	0	0	0	0	0
1449846_at	A	Ear2	200(1);638(0.9924);14(0.9922);	NP_031921.1	24	0	0	0	0	1	0	0	0	0	0	0	0	0
1439016_x_at	A	Sprr2a	79(0.9907);	NP_035598.2	25	0	0	0	0	0	0	0	0	0	1	0	0	0
1450618_a_at	A	Sprr2a	79(0.9907);	NP_035598.2	25	0	0	0	0	0	0	0	0	0	1	0	0	0
1422499_at	A	Lima1	178(1);	NP_075550.1	26	0	0	0	0	0	0	0	1	0	0	0	0	0
1428585_at	A	Actn1	487(0.9956);	NP_598917.1	26	0	0	0	0	1	0	0	0	0	0	0	0	0
1439117_at	B	Clmn	79(1);	NP_001035772.1	26	0	0	0	0	0	0	0	0	0	1	0	0	0
1455685_at	A	Mical2	13(0.9928);	NP_796256.1	26	0	0	0	1	0	0	0	0	0	0	0	0	0
1460318_at	A	Csrp3	11(1);	NP_038836.1	26	0	0	0	1	0	0	0	0	0	0	0	0	0
1435032_at	B	Golgb1	831(0.9931);	XP_001001861.1	27	0	0	0	0	0	0	0	0	0	1	0	0	0
1437260_at	B	Mmrn1	72(1);836(0.9931);	XP_284198.1	27	0	0	0	0	0	0	0	0	0	0	1	0	0
1423401_at	A	Etv6	72(1);	NP_031987.3	28	0	0	0	0	0	0	0	0	0	0	1	0	0
1434880_at	B	Etv6	72(1);273(0.9907);	NP_031987.3	28	0	0	0	0	0	0	0	0	0	0	1	0	0
1440244_at	B	Erg	683(1);	NP_598420.1	28	0	0	0	0	0	0	0	0	0	0	1	0	0
1418494_at	A	Ebf2	5(1);	NP_034225.1	29	0	0	0	0	0	0	1	0	0	0	0	0	0
1452751_at	A	Ebf3	114(1);	NP_034226.1	29	0	0	0	0	0	0	0	1	0	0	0	0	0
1429177_x_at	A	Sox17	47(0.9931);	NP_035571.1	30	0	0	0	0	0	0	0	0	0	1	0	0	0
1431225_at	B	Sox11	10(1);375(1);	NP_033260.4	30	0	0	0	1	0	0	0	0	0	0	0	0	0
1416413_at	A	Ctsj	6(1);40(1);	NP_036137.1	31	0	0	0	1	0	0	0	0	0	0	0	0	0
1450652_at	A	Ctsk	3(1);304(1);342(1);479(1);207(0.9949);173(0.9907);346(0.9903);	NP_031828.2	31	0	0	0	0	0	0	1	0	0	0	0	0	0
1451310_a_at	A	Ctsl	237(1);239(1);284(1);	NP_034114.1	31	0	0	0	0	0	0	1	0	0	0	0	0	0
1426903_at	A	Fndc3a	47(1);79(0.9954);	NP_997519.2	32	0	0	0	0	0	0	0	0	0	1	0	0	0
1452783_at	B	Fndc3b	298(1);	NP_775274.1	32	0	0	0	0	0	0	0	1	0	0	0	0	0
1416882_at	A	Rgs10	285(0.9907);	NP_080694.1	33	0	0	0	0	0	0	1	0	0	0	0	0	0
1417601_at	A	Rgs1	72(1);	NP_056626.1	33	0	0	0	0	0	0	0	0	0	0	1	0	0
1417282_at	A	Mmp23	767(0.9954);	NP_036115.1	34	0	0	0	0	0	0	0	1	0	0	0	0	0
1418945_at	A	Mmp3	205(1);206(1);237(1);389(0.9964);239(0.9954);3(0.9942);207(0.9923);577(0.9903);	NP_034939.1	34	0	0	0	0	0	0	0	1	0	0	0	0	0
1420450_at	A	Mmp10	274(0.9913);	NP_062344.1	34	0	0	0	0	0	0	1	0	0	0	0	0	0
1422597_at	A	Mmp15	376(0.9958);	NP_032635.1	34	0	0	0	1	0	0	0	0	0	0	0	0	0
1423944_at	A	Hpxn	10(1);	NP_059067.1	34	0	0	0	1	0	0	0	0	0	0	0	0	0
1455936_a_at	A	Rbpms	726(1);283(0.9931);	NP_062707.1	35	0	0	0	0	0	0	0	0	1	0	1	0	1
1424008_a_at	A	Rbpms2	390(1);	NP_082306.2	35	0	0	0	0	0	0	0	0	1	0	0	0	0
1421991_a_at	A	Igfbp4	154(0.9942);	NP_034647.1	36	0	0	0	1	0	0	0	0	0	0	0	0	0
1454159_a_at	A	Igfbp2	705(1);	NP_032368.2	36	0	0	0	0	0	0	0	1	0	0	0	0	0
1429826_at	B	Prlpn	6(1);40(1);	NP_083631.1	37	0	0	0	1	0	0	0	0	0	0	0	0	0
1460217_at	A	Plfr	6(1);40(1);194(1);	NP_035250.1	37	0	0	0	1	0	0	0	0	0	0	0	0	0
1450282_at	A	Fgf4	651(0.9994);	NP_034332.2	38	1	0	1	0	0	0	0	0	0	0	0	0	1
1422243_at	A	Fgf7	332(0.9931);566(0.9907);	NP_032034.1	38	0	0	0	0	0	0	0	1	0	0	0	0	0
1438405_at	B	Fgf7	803(1);	NP_032034.1	38	0	0	0	0	0	0	0	1	0	0	0	0	0
1416673_at	A	Bace2	56(1);	NP_062390.2	39	0	0	0	0	0	0	1	0	0	0	0	0	0
1418989_at	A	Ctse	41(0.9928);209(0.9913);	NP_031825.1	39	0	0	0	0	0	0	0	0	0	1	0	0	0
1425942_a_at	A	Gpm6b	440(1);	NP_075611.1	40	0	0	0	0	0	0	0	1	0	0	0	0	0
1456741_s_at	A	Gpm6a	732(0.9967);631(0.9921);	NP_705809.1	40	0	0	0	0	0	1	0	0	0	0	0	0	0
1417149_at	A	P4ha2	47(1);79(1);	NP_035161.1	41	0	0	0	0	0	0	0	0	0	1	0	0	0
1452094_at	A	P4ha1	47(1);	NP_035160.1	41	0	0	0	0	0	0	0	0	0	1	0	0	0
1448395_at	A	Sfrp1	701(0.9907);	NP_038862.2	42	0	0	0	1	0	0	0	1	0	0	0	0	1
1418532_at	A	Fzd2	321(0.9931);	NP_065256.1	42	0	0	0	0	0	0	0	1	0	0	0	0	0
1455893_at	A	Rspo2	55(1);	NP_766403.1	43	0	0	0	0	0	0	0	1	0	0	0	0	0
1417373_a_at	A	Tuba4a	42(1);576(0.9957);	NP_033473.1	44	0	0	0	0	0	0	1	0	0	0	0	0	0
1448232_x_at	A	Tuba1c	576(1);	NP_033474.1	44	0	0	0	0	0	0	1	0	0	0	0	0	0
1418021_at	A	C4b	137(0.9954);	NP_033910.1	45	0	0	0	0	0	0	0	1	0	0	0	0	0
1425658_at	A	Cd109	435(0.9954);	NP_694738.1	45	0	0	0	0	0	0	1	0	0	0	0	0	0
1420833_at	A	Vamp2	318(0.9917);	NP_033523.1	46	0	0	0	0	0	0	0	1	0	0	0	0	0
1433693_x_at	A	Vamp3	72(1);	NP_033524.1	46	0	0	0	0	0	0	0	0	0	0	1	0	0
1423404_at	A	Gkn1	368(1);	NP_079742.1	47	0	0	0	0	0	0	0	0	0	1	0	0	0
1437340_x_at	A	Gkn1	368(1);47(0.9931);	NP_079742.1	47	0	0	0	0	0	0	0	0	0	1	0	0	0
1453132_a_at	A	Gkn2	368(1);	NP_079743.1	47	0	0	0	0	0	0	0	0	0	1	0	0	0
1433864_at	B	Lrp12	497(1);	NP_766402.1	48	0	0	0	0	1	0	1	0	0	0	0	0	1
1417509_at	A	Rnf19	11(1);	NP_038951.1	49	0	0	0	1	0	0	0	0	0	0	0	0	0
1440179_x_at	B	Ibrdc1	79(1);	XP_193558.5	49	0	0	0	0	0	0	0	0	0	1	0	0	0
1426260_a_at	A	Ugt1a2	407(0.9952);	NP_038729.1	50	0	0	0	0	1	0	0	0	0	1	0	0	1
1426261_s_at	A	Ugt1a2	114(0.9931);	NP_038729.1	50	0	0	0	0	0	0	0	1	0	0	0	0	0
1427961_s_at	A	Ugt2b34	79(1);	NP_705826.1	50	0	0	0	0	0	0	0	0	0	1	0	0	0
1434009_at	A	Grlf1	31(1);770(1);	NP_766327.3	51	0	0	0	0	0	0	1	0	0	0	0	0	0
1436171_at	B	Arhgap30	427(0.9943);459(0.9921);673(0.9917);	NP_001005508.1	51	0	0	0	0	1	0	0	0	0	0	0	0	0
1436363_a_at	A	Nfix	540(0.9972);	NP_035036.1	52	0	0	0	0	0	0	0	0	0	1	0	0	0
1446990_at	B	Nfia	263(0.9967);318(0.9958);	NP_035035.1	52	0	0	0	0	0	0	0	1	0	0	0	0	0
1423377_at	A	Igfbpl1	11(1);	NP_061211.1	53	0	0	0	1	0	0	0	0	0	0	0	0	0
1453271_at	B	Phf14	72(1);	NP_083680.1	54	0	0	0	0	0	0	0	0	0	0	1	0	0
1422837_at	A	Scel	79(1);356(1);	NP_075024.2	55	0	0	0	0	0	0	0	0	0	1	0	0	0
1449127_at	A	Selpl	141(1);146(0.9905);	NP_033177.2	56	0	0	0	0	1	0	0	0	0	0	0	0	0
1416552_at	A	Dppa5	265(1);414(0.9974);45(0.9931);802(0.9903);	NP_079550.2	#N/A	1	0	1	0	0	0	0	0	1	0	0	0	1
1452730_at	A	1110033J19Rik	349(1);651(1);44(0.9955);547(0.9947);45(0.9924);	NP_079681.2	#N/A	1	0	1	0	0	0	0	0	1	0	0	0	1
1453219_a_at	B	2410004F06Rik	802(0.991);	NP_082310.1	#N/A	1	0	1	0	0	0	0	0	1	0	0	0	1
1416205_at	A	Glb1	497(1);	NP_033882.1	#N/A	0	0	0	0	1	0	1	0	0	0	0	0	1
1416881_at	A	Mcl1	651(0.9922);	NP_032588.1	#N/A	1	0	1	0	0	0	0	0	0	0	0	0	1
1416915_at	A	Msh6	265(0.9954);	NP_034960.1	#N/A	1	0	1	0	0	0	0	0	0	0	0	0	1
1416969_at	A	Gtse1	547(0.9953);414(0.9916);	NP_038910.1	#N/A	1	0	1	0	0	0	0	0	0	0	0	0	1
1417312_at	A	Dkk3	102(1);97(0.9976);147(0.9928);	NP_056629.1	#N/A	0	0	0	1	0	0	0	1	0	0	0	0	1
1417656_at	A	Mybl2	651(1);547(0.9993);414(0.9968);	NP_032678.1	#N/A	1	0	1	0	0	0	0	0	0	0	0	0	1
1418514_at	A	Mtf2	265(0.998);414(0.9935);	NP_038855.2	#N/A	1	0	1	0	0	0	0	0	0	0	0	0	1
1418994_at	A	2410116G06Rik	651(0.9994);	NP_080906.1	#N/A	1	0	1	0	0	0	0	0	0	0	0	0	1
1420616_at	A	#N/A	265(0.9907);	NP_035921.1	#N/A	1	0	1	0	0	0	0	0	0	0	0	0	1
1422798_at	A	Cntnap2	354(1);	NP_001004357.1	#N/A	0	1	0	0	0	1	0	0	0	0	0	0	1
1423925_at	A	Dhx16	265(0.9901);	NP_081263.1	#N/A	1	0	1	0	0	0	0	0	0	0	0	0	1
1424167_a_at	A	Pmm1	414(0.9955);651(0.9922);	NP_038900.1	#N/A	1	0	1	0	0	0	0	0	0	0	0	0	1
1425035_s_at	A	Dnmt3l	265(1);414(1);759(1);	NP_062321.1	#N/A	1	0	1	0	0	0	0	0	0	0	0	0	1
1426024_a_at	A	Dbn1	677(0.9935);	NP_062787.2	#N/A	0	1	0	1	0	0	0	0	0	0	0	0	1
1428061_at	A	Hat1	414(0.9922);	NP_080391.2	#N/A	1	0	1	0	0	0	0	0	0	0	0	0	1
1428640_at	B	Hsf2bp	414(0.9994);265(0.9973);	XP_484622.3	#N/A	1	0	1	0	0	0	0	0	0	0	0	0	1
1429159_at	A	#N/A	490(1);	---	#N/A	0	0	0	0	0	0	1	0	0	0	1	0	1
1429597_at	A	Dppa4	265(0.9993);414(0.9968);	NP_001018002.1	#N/A	1	0	1	0	0	0	0	0	0	0	0	0	1
1430700_a_at	A	Pla2g7	497(1);	NP_038765.2	#N/A	0	0	0	0	1	0	1	0	0	0	0	0	1
1430780_a_at	A	Pmm1	651(0.9987);	NP_038900.1	#N/A	1	0	1	0	0	0	0	0	0	0	0	0	1
1435154_at	B	AU018091	265(0.996);414(0.9922);	NP_001004153.1	#N/A	1	0	1	0	0	0	0	0	0	0	0	0	1
1435382_at	A	Ndn	528(1);	NP_035012.2	#N/A	0	1	0	1	0	0	0	0	0	0	0	0	1
1435383_x_at	A	Ndn	528(1);	NP_035012.2	#N/A	0	1	0	1	0	0	0	0	0	0	0	0	1
1436321_at	B	B3gnt7	414(0.9916);	NP_660257.1	#N/A	1	0	1	0	0	0	0	0	0	0	0	0	1
1438820_at	B	Rnf17	632(1);265(0.992);	NP_001028215.1	#N/A	1	0	1	0	0	0	0	0	0	0	0	0	1
1444761_at	B	#N/A	848(1);	---	#N/A	0	0	0	1	0	0	1	0	0	0	0	0	1
1448814_at	A	Gab1	651(0.9903);	NP_067331.2	#N/A	1	0	1	0	0	0	0	0	0	0	0	0	1
1449064_at	A	Tdh	414(1);610(1);265(0.9967);547(0.99);	NP_067455.4	#N/A	1	0	1	0	0	0	0	0	0	0	0	0	1
1449481_at	A	Slc25a13	547(0.996);45(0.9938);	NP_056644.1	#N/A	0	0	1	0	0	0	0	0	1	0	0	0	1
1451189_at	A	Zswim1	651(0.9922);	NP_082304.1	#N/A	1	0	1	0	0	0	0	0	0	0	0	0	1
1451734_a_at	A	Dbn1	677(0.9984);	NP_062787.2	#N/A	0	1	0	1	0	0	0	0	0	0	0	0	1
1455792_x_at	A	Ndn	528(1);	NP_035012.2	#N/A	0	1	0	1	0	0	0	0	0	0	0	0	1
1460471_at	B	2410146L05Rik	265(1);414(0.9994);651(0.9929);	NP_080756.1	#N/A	1	0	1	0	0	0	0	0	0	0	0	0	1
1415687_a_at	B	Psap	526(1);	NP_035309.2	#N/A	0	0	0	0	0	0	1	0	0	0	0	0	0
1415721_a_at	A	1200013P24Rik	808(0.9931);	NP_083366.1	#N/A	0	0	0	0	1	0	0	0	0	0	0	0	0
1415821_at	A	Nptn	338(1);	NP_033171.1	#N/A	0	0	0	0	0	0	1	0	0	0	0	0	0
1415852_at	A	Impdh2	518(0.9937);	NP_035960.2	#N/A	0	0	0	0	0	0	0	0	1	0	0	0	0
1415853_at	A	Def8	72(1);	NP_473387.1	#N/A	0	0	0	0	0	0	0	0	0	0	1	0	0
1415904_at	A	Lpl	480(1);114(0.9931);	NP_032535.1	#N/A	0	0	0	0	0	0	0	1	0	0	0	0	0
1415951_at	A	Fkbp10	13(1);	NP_034351.1	#N/A	0	0	0	1	0	0	0	0	0	0	0	0	0
1415965_at	A	Scd1	17(0.9931);	NP_033153.2	#N/A	0	0	0	0	0	0	1	0	0	0	0	0	0
1416220_at	A	Spcs1	13(0.9964);	NP_081187.1	#N/A	0	0	0	1	0	0	0	0	0	0	0	0	0
1416236_a_at	A	Eva1	269(1);	NP_031988.2	#N/A	0	0	0	0	0	0	0	0	0	1	0	0	0
1416340_a_at	A	#N/A	746(0.9931);	NP_034894.1	#N/A	0	0	0	0	1	0	0	0	0	0	0	0	0
1416406_at	A	Pea15	440(1);	NP_035193.1	#N/A	0	0	0	0	0	0	0	1	0	0	0	0	0
1416407_at	A	Pea15	318(1);	NP_035193.1	#N/A	0	0	0	0	0	0	0	1	0	0	0	0	0
1416452_at	A	Oat	231(0.9917);	NP_058674.1	#N/A	0	0	0	0	0	0	0	1	0	0	0	0	0
1416632_at	A	Mod1	79(1);163(1);	NP_032641.1	#N/A	0	0	0	0	0	0	0	0	0	1	0	0	0
1416714_at	A	Irf8	58(1);222(1);254(1);59(0.9913);	NP_032346.1	#N/A	0	0	0	0	0	0	0	0	0	0	0	1	0
1416937_at	A	Gabarap	13(1);	NP_062723.1	#N/A	0	0	0	1	0	0	0	0	0	0	0	0	0
1417011_at	A	Sdc2	147(1);75(0.9971);102(0.9907);	NP_032330.1	#N/A	0	0	0	0	0	0	0	1	0	0	0	0	0
1417038_at	A	Sept9	291(1);	NP_059076.1	#N/A	0	0	0	0	0	0	1	0	0	0	0	0	0
1417089_a_at	A	Ckmt1	79(1);	NP_034027.1	#N/A	0	0	0	0	0	0	0	0	0	1	0	0	0
1417275_at	A	Mal	79(1);	NP_034892.1	#N/A	0	0	0	0	0	0	0	0	0	1	0	0	0
1417356_at	A	Peg3	10(1);	NP_001010988.1	#N/A	0	0	0	1	0	0	0	0	0	0	0	0	0
1417438_at	A	Rdh14	338(1);	NP_076186.1	#N/A	0	0	0	0	0	0	1	0	0	0	0	0	0
1417455_at	A	Tgfb3	102(1);780(0.9948);750(0.994);	NP_033394.1	#N/A	0	0	0	0	0	0	0	1	0	0	0	0	0
1417580_s_at	A	Selenbp1	47(0.9931);	NP_033176.2	#N/A	0	0	0	0	0	0	0	0	0	1	0	0	0
1417633_at	A	Sod3	114(1);	NP_035565.1	#N/A	0	0	0	0	0	0	0	1	0	0	0	0	0
1417634_at	A	Sod3	298(1);	NP_035565.1	#N/A	0	0	0	0	0	0	0	1	0	0	0	0	0
1417937_at	A	Dact1	318(0.9958);	NP_067507.2	#N/A	0	0	0	0	0	0	0	1	0	0	0	0	0
1418049_at	A	#N/A	102(1);147(1);	NP_032546.1	#N/A	0	0	0	0	0	0	0	1	0	0	0	0	0
1418298_s_at	A	Dpysl4	150(1);	NP_036123.2	#N/A	0	1	0	0	0	0	0	0	0	0	0	0	0
1418299_at	A	Dpysl4	542(1);	NP_036123.2	#N/A	0	1	0	0	0	0	0	0	0	0	0	0	0
1418306_at	A	Crybb1	11(1);	NP_076184.1	#N/A	0	0	0	1	0	0	0	0	0	0	0	0	0
1418325_at	A	Sephs2	758(1);	NP_033292.2	#N/A	0	0	1	0	0	0	0	0	0	0	0	0	0
1418440_at	A	#N/A	767(1);	NP_031765.1	#N/A	0	0	0	0	0	0	0	1	0	0	0	0	0
1418456_a_at	A	#N/A	104(1);160(0.9917);	NP_062514.1	#N/A	0	0	0	0	0	0	0	1	0	0	0	0	0
1418457_at	A	#N/A	159(0.9964);160(0.9917);	NP_062514.1	#N/A	0	0	0	0	0	0	0	1	0	0	0	0	0
1418486_at	A	Vnn1	79(1);163(1);	NP_035834.1	#N/A	0	0	0	0	0	0	0	0	0	1	0	0	0
1418626_a_at	A	Clu	179(1);180(0.9931);	NP_038520.1	#N/A	0	0	0	0	0	0	0	0	0	1	0	0	0
1418674_at	A	Osmr	184(0.9924);	NP_035149.1	#N/A	0	0	0	0	0	0	0	0	0	1	0	0	0
1418756_at	A	Trh	860(1);151(0.9964);191(0.9913);	NP_033452.1	#N/A	1	0	0	0	0	0	0	0	0	0	0	0	0
1419030_at	A	Ero1l	11(1);	NP_056589.1	#N/A	0	0	0	1	0	0	0	0	0	0	0	0	0
1419209_at	A	Cxcl1	226(0.9905);	NP_032202.1	#N/A	0	0	0	0	0	0	0	0	0	1	0	0	0
1419292_at	A	#N/A	61(1);231(1);	NP_084403.1	#N/A	0	0	0	0	0	0	0	1	0	0	0	0	0
1419557_a_at	A	Tmem9	10(1);	NP_079715.1	#N/A	0	0	0	1	0	0	0	0	0	0	0	0	0
1419672_at	A	Spock1	368(1);	NP_033288.2	#N/A	0	0	0	0	0	0	0	0	0	1	0	0	0
1419735_at	A	Csn3	260(1);257(0.9971);258(0.9964);	NP_031812.2	#N/A	0	0	0	0	0	0	1	0	0	0	0	0	0
1419764_at	A	Chi3l3	14(0.9937);187(0.9901);	NP_034022.1	#N/A	0	0	0	0	1	0	0	0	0	0	0	0	0
1419814_s_at	A	S100a1	56(1);	NP_035439.1	#N/A	0	0	0	0	0	0	1	0	0	0	0	0	0
1420058_s_at	A	2410166I05Rik	519(1);	NP_084035.1	#N/A	0	0	0	0	0	0	0	0	0	1	0	0	0
1420378_at	A	Sftpd	47(1);79(1);269(0.9928);	NP_033186.1	#N/A	0	0	0	0	0	0	0	0	0	1	0	0	0
1420502_at	A	Sat1	5(1);	NP_033147.1	#N/A	0	0	0	0	0	0	1	0	0	0	0	0	0
1420603_s_at	A	Raet1a	284(1);	NP_033042.1	#N/A	0	0	0	0	0	0	1	0	0	0	0	0	0
1420619_a_at	A	Aes	19(1);	NP_034477.1	#N/A	0	0	0	0	0	0	0	1	0	0	0	0	0
1420760_s_at	A	#N/A	606(1);	NP_032707.1	#N/A	0	0	0	0	0	0	0	0	0	1	0	0	0
1420771_at	A	Sprr2d	47(0.9931);	NP_035600.1	#N/A	0	0	0	0	0	0	0	0	0	1	0	0	0
1421034_a_at	A	Il4ra	295(1);	NP_001008700.1	#N/A	0	0	0	0	0	0	0	1	0	0	0	0	0
1421290_at	A	Hspb7	11(1);	NP_038896.2	#N/A	0	0	0	1	0	0	0	0	0	0	0	0	0
1421461_at	A	Mpl	72(1);	NP_034953.1	#N/A	0	0	0	0	0	0	0	0	0	0	1	0	0
1421749_at	A	#N/A	317(1);	---	#N/A	0	0	1	0	0	0	0	0	0	0	0	0	0
1421815_at	A	Epdr1	19(0.9967);318(0.9917);	NP_598826.2	#N/A	0	0	0	0	0	0	0	1	0	0	0	0	0
1421987_at	A	Papss2	285(1);	NP_035994.2	#N/A	0	0	0	0	0	0	1	0	0	0	0	0	0
1421989_s_at	A	Papss2	285(1);	NP_035994.2	#N/A	0	0	0	0	0	0	1	0	0	0	0	0	0
1422040_at	A	Sema7a	538(1);	NP_035482.1	#N/A	0	0	0	0	0	0	1	0	0	0	0	0	0
1422221_at	A	Hand2	10(1);	NP_034532.2	#N/A	0	0	0	1	0	0	0	0	0	0	0	0	0
1422470_at	A	Bnip3	79(1);47(0.9931);	NP_033890.1	#N/A	0	0	0	0	0	0	0	0	0	1	0	0	0
1422532_at	A	#N/A	72(1);	NP_033557.1	#N/A	0	0	0	0	0	0	0	0	0	0	1	0	0
1422723_at	A	Stra6	338(1);	NP_033317.1	#N/A	0	0	0	0	0	0	1	0	0	0	0	0	0
1422740_at	A	Tnfrsf21	17(1);	NP_848704.1	#N/A	0	0	0	0	0	0	1	0	0	0	0	0	0
1422859_a_at	A	Rpl23	283(1);483(0.9913);	NP_075029.1	#N/A	0	0	0	0	0	0	0	0	1	0	0	0	0
1422903_at	A	Ly86	58(0.9962);192(0.9928);59(0.9913);	NP_034875.1	#N/A	0	0	0	0	0	0	0	0	0	0	0	1	0
1423162_s_at	A	Spred1	5(1);	NP_277059.1	#N/A	0	0	0	0	0	0	1	0	0	0	0	0	0
1423359_at	A	Pln	11(1);	NP_075618.1	#N/A	0	0	0	1	0	0	0	0	0	0	0	0	0
1423368_at	A	#N/A	13(1);	NP_032666.1	#N/A	0	0	0	1	0	0	0	0	0	0	0	0	0
1423394_at	A	Pcyox1	114(1);	NP_080099.1	#N/A	0	0	0	0	0	0	0	1	0	0	0	0	0
1423416_at	A	#N/A	283(1);	NP_033237.1	#N/A	0	0	0	0	0	0	0	0	1	0	0	0	0
1423429_at	A	Rhox5	371(1);372(1);	NP_032844.2	#N/A	1	0	0	0	0	0	0	0	0	0	0	0	0
1423489_at	A	Mmd	171(0.9974);774(0.9971);238(0.9967);173(0.9954);284(0.9928);	NP_080454.1	#N/A	0	0	0	0	0	0	1	0	0	0	0	0	0
1423506_a_at	A	Nnat	376(1);	NP_035053.1	#N/A	0	0	0	1	0	0	0	0	0	0	0	0	0
1423797_at	A	Aacs	770(1);334(0.9918);	NP_084486.1	#N/A	0	0	0	0	0	0	1	0	0	0	0	0	0
1423816_at	A	Cxx1b	770(0.9933);334(0.9918);	NP_001018073.1	#N/A	0	0	0	0	0	0	1	0	0	0	0	0	0
1423996_a_at	A	Il4ra	681(1);780(0.9948);147(0.9928);	NP_001008700.1	#N/A	0	0	0	0	0	0	0	1	0	0	0	0	0
1424010_at	A	Mfap4	61(1);231(1);391(1);	NP_083844.1	#N/A	0	0	0	0	0	0	0	1	0	0	0	0	0
1424062_at	A	Ube2d1	542(0.9958);	NP_663395.1	#N/A	0	1	0	0	0	0	0	0	0	0	0	0	0
1424114_s_at	A	#N/A	47(0.9931);	NP_032508.1	#N/A	0	0	0	0	0	0	0	0	0	1	0	0	0
1424214_at	A	9130213B05Rik	163(1);79(0.9907);	NP_663537.1	#N/A	0	0	0	0	0	0	0	0	0	1	0	0	0
1424308_at	A	Slc24a3	295(0.9954);	NP_444425.1	#N/A	0	0	0	0	0	0	0	1	0	0	0	0	0
1424356_a_at	A	Metrnl	285(1);	NP_659046.1	#N/A	0	0	0	0	0	0	1	0	0	0	0	0	0
1424357_at	A	Tmem45b	47(1);79(0.9907);	NP_659185.1	#N/A	0	0	0	0	0	0	0	0	0	1	0	0	0
1424400_a_at	A	Aldh1l1	108(0.9933);	NP_081682.1	#N/A	0	0	0	0	0	0	1	0	0	0	0	0	0
1424704_at	A	Runx2	403(0.9907);	NP_033950.1	#N/A	0	0	0	0	0	0	1	0	0	0	0	0	0
1425134_a_at	A	Pigx	72(1);	NP_077784.1	#N/A	0	0	0	0	0	0	0	0	0	0	1	0	0
1425163_at	A	AI661453	79(0.9954);	NP_663464.1	#N/A	0	0	0	0	0	0	0	0	0	1	0	0	0
1425233_at	A	2210407C18Rik	134(0.9954);	NP_653127.1	#N/A	0	0	0	0	0	0	0	0	0	1	0	0	0
1425503_at	A	Gcnt2	72(1);	NP_032131.2	#N/A	0	0	0	0	0	0	0	0	0	0	1	0	0
1425515_at	A	Pik3r1	19(1);334(1);318(0.9958);	NP_001020126.1	#N/A	0	0	0	0	0	0	0	1	0	0	0	0	0
1425519_a_at	A	Cd74	68(1);69(1);428(1);427(0.9981);141(0.9978);	NP_034675.1	#N/A	0	0	0	0	1	0	0	0	0	0	0	0	0
1425536_at	A	Stx3	429(1);	NP_001020478.1	#N/A	0	0	0	0	0	0	1	0	0	0	0	0	0
1425539_a_at	A	Rtn3	542(0.9958);	NP_001003930.1	#N/A	0	1	0	0	0	0	0	0	0	0	0	0	0
1425732_a_at	A	#N/A	11(1);	NP_001008542.1	#N/A	0	0	0	1	0	0	0	0	0	0	0	0	0
1425801_x_at	A	Cotl1	538(1);	NP_082347.1	#N/A	0	0	0	0	0	0	1	0	0	0	0	0	0
1426010_a_at	A	Epb4.1l3	154(1);	NP_038841.1	#N/A	0	0	0	1	0	0	0	0	0	0	0	0	0
1426195_a_at	A	Cst3	231(0.9917);	NP_034106.2	#N/A	0	0	0	0	0	0	0	1	0	0	0	0	0
1426501_a_at	A	T2bp	87(1);447(0.9962);	NP_660115.1	#N/A	0	0	0	0	0	0	0	0	0	0	0	1	0
1426680_at	A	#N/A	13(0.9928);	NP_083376.1	#N/A	0	0	0	1	0	0	0	0	0	0	0	0	0
1426708_at	A	Antxr2	238(1);284(0.9964);	NP_598499.1	#N/A	0	0	0	0	0	0	1	0	0	0	0	0	0
1426764_at	A	Oaz2	321(0.9931);	NP_035082.1	#N/A	0	0	0	0	0	0	0	1	0	0	0	0	0
1426785_s_at	A	Mgll	452(1);	NP_035974.1	#N/A	0	0	0	0	0	0	1	0	0	0	0	0	0
1426864_a_at	A	#N/A	318(1);	NP_035005.1	#N/A	0	0	0	0	0	0	0	1	0	0	0	0	0
1426865_a_at	A	#N/A	318(0.9958);	NP_035005.1	#N/A	0	0	0	0	0	0	0	1	0	0	0	0	0
1426938_at	A	Nova1	440(0.9967);318(0.9958);	XP_356586.4	#N/A	0	0	0	0	0	0	0	1	0	0	0	0	0
1427108_at	A	9530068E07Rik	13(0.9928);	NP_694757.1	#N/A	0	0	0	1	0	0	0	0	0	0	0	0	0
1427567_a_at	A	Tpm3	758(1);	NP_071709.2	#N/A	0	0	1	0	0	0	0	0	0	0	0	0	0
1427892_at	A	Myo1g	141(0.9957);805(0.9913);	NP_848534.1	#N/A	0	0	0	0	1	0	0	0	0	0	0	0	0
1428345_at	B	Ppapdc2	526(1);	NP_083198.1	#N/A	0	0	0	0	0	0	1	0	0	0	0	0	0
1428384_at	B	D4Bwg0951e	476(1);	NP_081097.2	#N/A	0	0	0	0	0	0	0	1	0	0	0	0	0
1428394_at	A	Phyhd1	231(1);	NP_758471.1	#N/A	0	0	0	0	0	0	0	1	0	0	0	0	0
1428429_at	B	Rgmb	5(1);4(0.9954);	NP_848730.2	#N/A	0	0	0	0	0	0	1	0	0	0	0	0	0
1428475_at	A	1190005P17Rik	72(1);	NP_079707.1	#N/A	0	0	0	0	0	0	0	0	0	0	1	0	0
1428485_at	A	Car12	47(1);	NP_848483.2	#N/A	0	0	0	0	0	0	0	0	0	1	0	0	0
1428538_s_at	A	Rarres2	389(1);	NP_082128.1	#N/A	0	0	0	0	0	0	0	1	0	0	0	0	0
1428715_at	B	#N/A	47(0.9931);	---	#N/A	0	0	0	0	0	0	0	0	0	1	0	0	0
1428820_at	A	Mapre1	291(1);	NP_031922.1	#N/A	0	0	0	0	0	0	1	0	0	0	0	0	0
1428834_at	B	Dusp4	56(1);703(1);	NP_795907.1	#N/A	0	0	0	0	0	0	1	0	0	0	0	0	0
1428896_at	B	Pdgfrl	750(1);	NP_081116.2	#N/A	0	0	0	0	0	0	0	1	0	0	0	0	0
1429040_at	A	6820431F20Rik	318(0.9917);	NP_001028628.1	#N/A	0	0	0	0	0	0	0	1	0	0	0	0	0
1429166_s_at	B	#N/A	79(0.9954);	---	#N/A	0	0	0	0	0	0	0	0	0	1	0	0	0
1429183_at	A	Pkp2	491(0.993);	NP_080439.1	#N/A	0	0	0	0	0	0	0	0	1	0	0	0	0
1429321_at	A	Rnf149	774(0.9942);	NP_001028307.1	#N/A	0	0	0	0	0	0	1	0	0	0	0	0	0
1429652_at	B	#N/A	831(1);	NP_082723.1	#N/A	0	0	0	0	0	0	0	0	0	1	0	0	0
1430164_a_at	A	Grb10	11(1);	NP_034475.2	#N/A	0	0	0	1	0	0	0	0	0	0	0	0	0
1430352_at	B	A730049H05Rik	47(1);	NP_780418.1	#N/A	0	0	0	0	0	0	0	0	0	1	0	0	0
1430387_at	B	#N/A	72(1);	---	#N/A	0	0	0	0	0	0	0	0	0	0	1	0	0
1431004_at	B	Loxl2	79(1);	NP_201582.1	#N/A	0	0	0	0	0	0	0	0	0	1	0	0	0
1431777_a_at	A	Hmgn3	526(1);	NP_080398.1	#N/A	0	0	0	0	0	0	1	0	0	0	0	0	0
1431822_a_at	A	Azi2	247(0.9954);	NP_038755.1	#N/A	0	0	0	0	1	0	0	0	0	0	0	0	0
1432533_a_at	A	Slc35a2	13(0.9928);	NP_511039.1	#N/A	0	0	0	1	0	0	0	0	0	0	0	0	0
1432558_a_at	A	Mal	79(0.9907);	NP_034892.1	#N/A	0	0	0	0	0	0	0	0	0	1	0	0	0
1433626_at	B	Plscr4	285(1);	NP_848826.1	#N/A	0	0	0	0	0	0	1	0	0	0	0	0	0
1433754_at	B	Mbnl2	50(0.9944);	NP_780550.1	#N/A	0	0	0	0	0	0	0	0	0	1	0	0	0
1433795_at	B	Tgfbr3	114(1);799(1);25(0.9928);	NP_035708.2	#N/A	0	0	0	0	0	0	0	1	0	0	0	0	0
1433899_x_at	A	Tsc22d1	703(0.9917);	NP_033392.1	#N/A	0	0	0	0	0	0	1	0	0	0	0	0	0
1434194_at	B	Mtap2	108(1);	NP_001035023.1	#N/A	0	0	0	0	0	0	1	0	0	0	0	0	0
1434195_at	A	Prss35	163(1);	NP_848853.1	#N/A	0	0	0	0	0	0	0	0	0	1	0	0	0
1434278_at	A	Mtm1	151(1);518(0.9972);	NP_064310.1	#N/A	0	0	0	0	0	0	0	0	1	0	0	0	0
1434279_at	A	Mtm1	151(1);518(0.9944);	NP_064310.1	#N/A	0	0	0	0	0	0	0	0	1	0	0	0	0
1434295_at	B	Rasgrp1	586(0.9903);	NP_035376.1	#N/A	0	0	0	0	1	0	0	0	0	0	0	0	0
1434510_at	A	Papss2	285(0.9907);	NP_035994.2	#N/A	0	0	0	0	0	0	1	0	0	0	0	0	0
1434666_at	B	Pcgf5	72(1);	NP_083784.1	#N/A	0	0	0	0	0	0	0	0	0	0	1	0	0
1434736_at	A	Hlf	72(1);836(0.9931);	NP_766151.1	#N/A	0	0	0	0	0	0	0	0	0	0	1	0	0
1434927_at	A	Hspb7	11(1);	NP_038896.2	#N/A	0	0	0	1	0	0	0	0	0	0	0	0	0
1434982_at	B	Rnf182	579(0.9931);	NP_899027.1	#N/A	0	0	0	0	0	0	1	0	0	0	0	0	0
1435066_at	A	Pitpnc1	72(1);	NP_665822.1	#N/A	0	0	0	0	0	0	0	0	0	0	1	0	0
1435133_at	A	Ugcg	780(1);	NP_035803.1	#N/A	0	0	0	0	0	0	0	1	0	0	0	0	0
1435190_at	B	#N/A	440(0.9967);	NP_031723.1	#N/A	0	0	0	0	0	0	0	1	0	0	0	0	0
1435272_at	A	Itpkb	526(1);	XP_205854.6	#N/A	0	0	0	0	0	0	1	0	0	0	0	0	0
1435290_x_at	A	H2-Aa	66(1);427(1);68(0.9928);	NP_034508.2	#N/A	0	0	0	0	1	0	0	0	0	0	0	0	0
1435322_at	A	#N/A	318(0.9958);	---	#N/A	0	0	0	0	0	0	0	1	0	0	0	0	0
1435342_at	B	Kcnk6	47(0.9931);	NP_001028697.1	#N/A	0	0	0	0	0	0	0	0	0	1	0	0	0
1435459_at	B	Fmo2	774(1);	NP_061369.2	#N/A	0	0	0	0	0	0	1	0	0	0	0	0	0
1435644_at	B	Sh3pxd2b	238(1);	NP_796338.2	#N/A	0	0	0	0	0	0	1	0	0	0	0	0	0
1435720_at	B	Kcnd3	108(1);	NP_001034436.1	#N/A	0	0	0	0	0	0	1	0	0	0	0	0	0
1435755_at	A	#N/A	547(1);	---	#N/A	0	0	1	0	0	0	0	0	0	0	0	0	0
1435902_at	B	Nudt18	79(1);	NP_694776.2	#N/A	0	0	0	0	0	0	0	0	0	1	0	0	0
1435959_at	B	Arhgap15	14(0.9906);	NP_001020548.1	#N/A	0	0	0	0	1	0	0	0	0	0	0	0	0
1436037_at	B	Cerkl	85(1);466(0.9949);	NP_001028467.1	#N/A	0	0	0	0	1	0	0	0	0	0	0	0	0
1436309_at	B	Neto2	108(1);	XP_001000325.1	#N/A	0	0	0	0	0	0	1	0	0	0	0	0	0
1436343_at	A	Chd4	283(0.9931);	NP_666091.1	#N/A	0	0	0	0	0	0	0	0	1	0	0	0	0
1437131_x_at	A	Mrpl11	731(1);	NP_079829.1	#N/A	0	0	0	0	0	0	0	0	1	0	0	0	0
1437458_x_at	A	Clu	179(1);300(0.9971);	NP_038520.1	#N/A	0	0	0	0	0	0	0	0	0	1	0	0	0
1437465_a_at	A	P4hb	47(0.9931);	NP_035162.1	#N/A	0	0	0	0	0	0	0	0	0	1	0	0	0
1437658_a_at	A	#N/A	725(1);	---	#N/A	1	0	0	0	0	0	0	0	0	0	0	0	0
1437689_x_at	A	Clu	179(1);	NP_038520.1	#N/A	0	0	0	0	0	0	0	0	0	1	0	0	0
1437760_at	B	Galnt12	526(1);	NP_766281.1	#N/A	0	0	0	0	0	0	1	0	0	0	0	0	0
1437839_x_at	A	Mrpl11	731(0.9954);	NP_079829.1	#N/A	0	0	0	0	0	0	0	0	1	0	0	0	0
1438166_x_at	A	Ndufs4	277(1);	NP_035017.1	#N/A	0	0	0	0	0	0	0	0	1	0	0	0	0
1438407_at	B	Dsel	5(1);	XP_897855.1	#N/A	0	0	0	0	0	0	1	0	0	0	0	0	0
1438475_at	B	AB124611	141(1);805(0.9978);247(0.9907);	NP_996259.1	#N/A	0	0	0	0	1	0	0	0	0	0	0	0	0
1438558_x_at	B	#N/A	79(0.9907);	---	#N/A	0	0	0	0	0	0	0	0	0	1	0	0	0
1438630_x_at	A	Mat2a	758(1);	NP_663544.1	#N/A	0	0	1	0	0	0	0	0	0	0	0	0	0
1438858_x_at	B	H2-Aa	68(1);427(0.9981);	NP_034508.2	#N/A	0	0	0	0	1	0	0	0	0	0	0	0	0
1439060_s_at	A	Wipi1	850(0.9907);	NP_666052.1	#N/A	0	0	0	0	0	0	0	1	0	0	0	0	0
1439124_at	B	9530020G05Rik	811(0.9971);	NP_001013384.1	#N/A	0	1	0	0	0	0	0	0	0	0	0	0	0
1439526_at	B	#N/A	47(0.9931);	---	#N/A	0	0	0	0	0	0	0	0	0	1	0	0	0
1439560_x_at	B	EG432995	269(1);	XP_488763.3	#N/A	0	0	0	0	0	0	0	0	0	1	0	0	0
1440076_at	B	Sqstm1	817(1);	NP_035148.1	#N/A	0	0	0	0	0	1	0	0	0	0	0	0	0
1440086_at	B	Rnf182	579(1);	NP_899027.1	#N/A	0	0	0	0	0	0	1	0	0	0	0	0	0
1440409_at	B	#N/A	47(1);	---	#N/A	0	0	0	0	0	0	0	0	0	1	0	0	0
1440938_at	B	Treml2	72(1);	NP_001028577.1	#N/A	0	0	0	0	0	0	0	0	0	0	1	0	0
1441065_at	B	#N/A	108(1);	---	#N/A	0	0	0	0	0	0	1	0	0	0	0	0	0
1441231_at	B	#N/A	277(1);	---	#N/A	0	0	0	0	0	0	0	0	1	0	0	0	0
1441667_s_at	B	Smyd1	10(1);	NP_033892.1	#N/A	0	0	0	1	0	0	0	0	0	0	0	0	0
1442174_at	B	Tspan18	10(0.9931);	NP_899003.1	#N/A	0	0	0	1	0	0	0	0	0	0	0	0	0
1442608_at	B	Layn	304(0.9979);733(0.9918);	XP_146887.6	#N/A	0	0	0	0	0	0	1	0	0	0	0	0	0
1442812_at	B	LOC433844	72(1);294(1);836(1);	NP_001030060.1	#N/A	0	0	0	0	0	0	0	0	0	0	1	0	0
1442849_at	B	#N/A	5(1);	NP_032538.1	#N/A	0	0	0	0	0	0	1	0	0	0	0	0	0
1443394_at	B	Hmga2	56(1);338(1);	NP_034571.1	#N/A	0	0	0	0	0	0	1	0	0	0	0	0	0
1443779_s_at	B	Lcor	79(1);	NP_742166.1	#N/A	0	0	0	0	0	0	0	0	0	1	0	0	0
1443794_x_at	B	Noc4l	731(0.9907);	NP_705798.2	#N/A	0	0	0	0	0	0	0	0	1	0	0	0	0
1444038_at	B	AU015836	372(0.9993);	NP_001028652.1	#N/A	1	0	0	0	0	0	0	0	0	0	0	0	0
1445758_at	B	BC049816	850(0.9954);237(0.9931);	NP_941014.1	#N/A	0	0	0	0	0	0	0	1	0	0	0	0	0
1447584_s_at	B	Myct1	854(1);	NP_081069.1	#N/A	0	0	0	0	0	0	0	0	0	0	1	0	0
1447845_s_at	B	Vnn1	79(1);163(1);	NP_035834.1	#N/A	0	0	0	0	0	0	0	0	0	1	0	0	0
1447895_x_at	B	Pan3	72(1);	NP_082567.2	#N/A	0	0	0	0	0	0	0	0	0	0	1	0	0
1448172_at	A	Mdh1	376(1);	NP_032644.2	#N/A	0	0	0	1	0	0	0	0	0	0	0	0	0
1448250_at	A	9030425E11Rik	546(1);	NP_598494.2	#N/A	0	0	0	0	0	0	1	0	0	0	0	0	0
1448326_a_at	A	Crabp1	4(1);546(1);346(0.9952);	NP_038524.1	#N/A	0	0	0	0	0	0	1	0	0	0	0	0	0
1448452_at	A	Irf8	59(1);348(1);58(0.9981);	NP_032346.1	#N/A	0	0	0	0	0	0	0	0	0	0	0	1	0
1448470_at	A	Fbp1	72(1);	NP_062268.1	#N/A	0	0	0	0	0	0	0	0	0	0	1	0	0
1448510_at	A	Efna1	83(1);10(0.9931);	NP_034237.2	#N/A	0	0	0	1	0	0	0	0	0	0	0	0	0
1448545_at	A	Sdc2	75(0.9942);102(0.9907);	NP_032330.1	#N/A	0	0	0	0	0	0	0	1	0	0	0	0	0
1448561_at	A	Ncf2	307(0.9957);	NP_035007.1	#N/A	0	0	0	0	1	0	0	0	0	0	0	0	0
1448649_at	A	Enpep	180(1);	NP_031960.1	#N/A	0	0	0	0	0	0	0	0	0	1	0	0	0
1448669_at	A	Dkk3	102(0.9907);	NP_056629.1	#N/A	0	0	0	0	0	0	0	1	0	0	0	0	0
1448914_a_at	A	Csf1	599(1);	NP_031804.2	#N/A	0	0	0	0	0	0	0	1	0	0	0	0	0
1448918_at	A	Slco3a1	72(1);	NP_001033732.1	#N/A	0	0	0	0	0	0	0	0	0	0	1	0	0
1448950_at	A	Il1r1	850(1);	NP_032388.1	#N/A	0	0	0	0	0	0	0	1	0	0	0	0	0
1449063_at	A	Sec22b	47(1);	NP_035472.1	#N/A	0	0	0	0	0	0	0	0	0	1	0	0	0
1449152_at	A	Cdkn2b	883(0.9951);	NP_031696.1	#N/A	0	0	0	0	0	0	0	0	0	1	0	0	0
1449163_at	A	#N/A	836(0.9931);	NP_075546.1	#N/A	0	0	0	0	0	0	0	0	0	0	1	0	0
1449166_at	A	S100a14	47(1);	NP_079669.1	#N/A	0	0	0	0	0	0	0	0	0	1	0	0	0
1449199_at	A	Muc1	79(1);	NP_038633.1	#N/A	0	0	0	0	0	0	0	0	0	1	0	0	0
1449254_at	A	Spp1	737(0.9959);	NP_033289.1	#N/A	0	0	0	0	0	0	1	0	0	0	0	0	0
1449815_a_at	A	Ssbp2	72(1);	NP_077148.1	#N/A	0	0	0	0	0	0	0	0	0	0	1	0	0
1450165_at	A	Slfn2	805(0.9957);	NP_035538.1	#N/A	0	0	0	0	1	0	0	0	0	0	0	0	0
1450391_a_at	A	Mgll	452(1);	NP_035974.1	#N/A	0	0	0	0	0	0	1	0	0	0	0	0	0
1450472_s_at	A	Smad3	10(1);	NP_058049.2	#N/A	0	0	0	1	0	0	0	0	0	0	0	0	0
1450522_a_at	A	H1f0	375(1);	NP_032223.2	#N/A	0	0	0	1	0	0	0	0	0	0	0	0	0
1450678_at	A	#N/A	141(1);	NP_032430.1	#N/A	0	0	0	0	1	0	0	0	0	0	0	0	0
1450699_at	A	Selenbp1	47(0.9931);	NP_033176.2	#N/A	0	0	0	0	0	0	0	0	0	1	0	0	0
1450710_at	A	Jarid2	547(0.994);	NP_068678.1	#N/A	0	0	1	0	0	0	0	0	0	0	0	0	0
1450760_a_at	A	Ing3	72(1);	NP_076115.2	#N/A	0	0	0	0	0	0	0	0	0	0	1	0	0
1450813_a_at	A	Tnni1	10(0.9931);	NP_067442.1	#N/A	0	0	0	1	0	0	0	0	0	0	0	0	0
1450826_a_at	A	Saa3	662(0.9957);	NP_035445.1	#N/A	0	0	0	0	0	0	0	0	0	1	0	0	0
1450952_at	A	Pln	11(1);	NP_075618.1	#N/A	0	0	0	1	0	0	0	0	0	0	0	0	0
1451047_at	A	Itm2a	11(1);	NP_032435.2	#N/A	0	0	0	1	0	0	0	0	0	0	0	0	0
1451258_at	A	Psca	47(1);	NP_082492.1	#N/A	0	0	0	0	0	0	0	0	0	1	0	0	0
1451407_at	A	Jam4	606(0.9952);	NP_082354.1	#N/A	0	0	0	0	0	0	0	0	0	1	0	0	0
1451416_a_at	A	Tgm1	758(1);	NP_064368.2	#N/A	0	0	1	0	0	0	0	0	0	0	0	0	0
1451737_at	A	Pik3r1	318(0.9958);	NP_001020126.1	#N/A	0	0	0	0	0	0	0	1	0	0	0	0	0
1451742_a_at	A	Ugp2	13(0.9964);	NP_647458.1	#N/A	0	0	0	1	0	0	0	0	0	0	0	0	0
1451959_a_at	A	Vegfa	11(1);	NP_001020421.1	#N/A	0	0	0	1	0	0	0	0	0	0	0	0	0
1452072_at	A	Myct1	683(0.9917);	NP_081069.1	#N/A	0	0	0	0	0	0	0	0	0	0	1	0	0
1452073_at	A	6720460F02Rik	542(1);	NP_653109.2	#N/A	0	1	0	0	0	0	0	0	0	0	0	0	0
1452203_at	A	Obfc2a	576(0.9957);	NP_082972.1	#N/A	0	0	0	0	0	0	1	0	0	0	0	0	0
1452291_at	A	Centd1	520(0.9931);	XP_001001330.1	#N/A	0	0	0	0	0	0	0	0	0	1	0	0	0
1452352_at	A	#N/A	690(1);	---	#N/A	0	0	0	0	0	0	0	0	0	0	1	0	0
1452366_at	A	4732435N03Rik	389(1);693(0.9913);	NP_766341.3	#N/A	0	0	0	0	0	0	0	1	0	0	0	0	0
1452671_s_at	A	Lman1	180(0.9931);	NP_081676.1	#N/A	0	0	0	0	0	0	0	0	0	1	0	0	0
1452893_s_at	B	2310040A07Rik	108(1);	XP_891960.2	#N/A	0	0	0	0	0	0	1	0	0	0	0	0	0
1452942_at	B	Tmem65	338(1);	NP_780421.2	#N/A	0	0	0	0	0	0	1	0	0	0	0	0	0
1452997_at	A	6820431F20Rik	318(0.9958);	NP_001028628.1	#N/A	0	0	0	0	0	0	0	1	0	0	0	0	0
1453059_at	B	2310046A06Rik	11(1);	XP_923377.2	#N/A	0	0	0	1	0	0	0	0	0	0	0	0	0
1453317_a_at	A	#N/A	542(1);	NP_034288.1	#N/A	0	1	0	0	0	0	0	0	0	0	0	0	0
1453836_a_at	A	Mgll	703(1);	NP_035974.1	#N/A	0	0	0	0	0	0	1	0	0	0	0	0	0
1454713_s_at	A	Hdc	247(0.9907);	NP_032256.3	#N/A	0	0	0	0	1	0	0	0	0	0	0	0	0
1454758_a_at	A	Tsc22d1	703(1);	NP_033392.1	#N/A	0	0	0	0	0	0	1	0	0	0	0	0	0
1454849_x_at	A	Clu	179(1);180(1);300(0.9971);	NP_038520.1	#N/A	0	0	0	0	0	0	0	0	0	1	0	0	0
1454850_at	B	Tbc1d10c	141(0.9935);	NP_848765.1	#N/A	0	0	0	0	1	0	0	0	0	0	0	0	0
1454867_at	B	Mn1	865(0.9973);	XP_485667.2	#N/A	0	0	0	0	0	0	0	1	0	0	0	0	0
1454933_at	B	2610027C15Rik	13(0.9928);	NP_742157.1	#N/A	0	0	0	1	0	0	0	0	0	0	0	0	0
1455008_at	A	Gna12	291(1);	NP_034432.1	#N/A	0	0	0	0	0	0	1	0	0	0	0	0	0
1455056_at	A	Lmo7	79(0.9954);	XP_001004521.1	#N/A	0	0	0	0	0	0	0	0	0	1	0	0	0
1455129_at	A	Mtdh	725(1);	NP_080278.3	#N/A	1	0	0	0	0	0	0	0	0	0	0	0	0
1455214_at	A	Mitf	285(1);	NP_032627.1	#N/A	0	0	0	0	0	0	1	0	0	0	0	0	0
1455626_at	A	Hoxa9	72(1);	NP_034586.1	#N/A	0	0	0	0	0	0	0	0	0	0	1	0	0
1455965_at	A	#N/A	727(1);	---	#N/A	0	0	0	0	0	0	1	0	0	0	0	0	0
1456026_at	B	8030451K01Rik	79(0.9954);	NP_766089.1	#N/A	0	0	0	0	0	0	0	0	0	1	0	0	0
1456174_x_at	A	Ndrg1	606(1);	NP_035014.1	#N/A	0	0	0	0	0	0	0	0	0	1	0	0	0
1456532_at	B	Pdgfd	599(0.9917);	NP_082200.1	#N/A	0	0	0	0	0	0	0	1	0	0	0	0	0
1456726_x_at	A	Qars	576(0.9957);	NP_598555.1	#N/A	0	0	0	0	0	0	1	0	0	0	0	0	0
1457470_at	B	#N/A	338(1);	---	#N/A	0	0	0	0	0	0	1	0	0	0	0	0	0
1457644_s_at	B	Cxcl1	226(0.9952);	NP_032202.1	#N/A	0	0	0	0	0	0	0	0	0	1	0	0	0
1457666_s_at	B	Ifi202b	884(1);883(0.9927);	NP_032353.1	#N/A	0	0	0	0	0	0	0	0	0	1	0	0	0
1459923_at	A	Bex6	72(1);493(1);724(0.996);	NP_001028711.1	#N/A	0	0	0	0	0	0	0	0	0	0	1	0	0
1460129_at	B	Slc6a2	47(0.9931);	NP_033235.2	#N/A	0	0	0	0	0	0	0	0	0	1	0	0	0
1460220_a_at	A	Csf1	599(1);619(0.9917);	NP_031804.2	#N/A	0	0	0	0	0	0	0	1	0	0	0	0	0
1460227_at	A	#N/A	737(1);	NP_035723.1	#N/A	0	0	0	0	0	0	1	0	0	0	0	0	0
1460287_at	A	Timp2	464(0.9928);	NP_035724.2	#N/A	0	0	0	0	0	0	0	0	0	1	0	0	0
1460332_at	A	Pln	11(1);	NP_075618.1	#N/A	0	0	0	1	0	0	0	0	0	0	0	0	0
1460675_at	A	Igsf8	298(1);	NP_536344.1	#N/A	0	0	0	0	0	0	0	1	0	0	0	0	0
1460716_a_at	A	Cbfb	526(1);	NP_071704.2	#N/A	0	0	0	0	0	0	1	0	0	0	0	0	0
